# Supplementary material for: Gut Microbiome Changes Occurring with Norovirus Infection and Recovery in Infants Enrolled in a Longitudinal Birth Cohort in Leon, Nicaragua
Source: Viruses. 2022 Jun 27;14(7):1395. doi: 10.3390/v14071395 (PMC9323674; doi:10.3390/v14071395)
Supplement: Supplementary file 1 [file viruses-14-01395-s001.zip › supplementary tables.xlsx]

## Sheet: Table S1
Sample ID	Patient ID	Gender	Birth route	Stool type	Stool collection date	Child age (days) stool collection	Child age (months) stool collection	norovirus strain	Co-infection	presence of diarrhea	diarrhea duration (days)	presence of vomiting	vomiting duration (days)	number of stools per day	fever	bloody stool	IV rehydration	clinic visit	ER visit	hospitalization	severity ccore	Child age at AGE start (days)	Child age at AGE end (days)	Anibioticsreceived	Antibotic 1	Antibotic 2	Antibotic 3	Antibotic 4	Antibotic 5	Antibotic 6	Child age (days) at antibiotic 1	Child age (days) at antibiotic 2	Child age (days) at antibiotic 3	Child age (days) at antibiotic 4	Child age (days) at antibiotic 5	Child age (days) at antibiotic 6	wate at home	water in community	water private well	water public well	water river	water purchase	water other	water missing	no sanitiation	toilet sanitation	latrine sanitation	sanitation missing	home wall type
S1	A	Male	Vaginal	routine	Aug-2018	341	11.2																														YES	NO	NO	NO	NO	NO	NO	NO	NO	NO	YES	NO	BRICK/CEMENT
S2	A	Male	Vaginal	AGE	Nov-2018	438	14.4	GII.4 SYDNEY[P16]	EAEC, EPEC	yes	10	yes	2	8	yes	no	no	no	no	no	10	434	445														YES	NO	NO	NO	NO	NO	NO	NO	NO	NO	YES	NO	BRICK/CEMENT
S3	A	Male	Vaginal	routine	Feb-2019	544	17.9																														YES	NO	NO	NO	NO	NO	NO	NO	NO	NO	YES	NO	BRICK/CEMENT
S4	B	Male	CESAREAN	routine	Oct-2018	285	9.4																	yes	CEFIXIMA	Cectriazo	CEFTRIMICI 1Gr.	TRIMETROPIM	Trimetoprin	Trimetropin 4cc (sola dosis)	207	298	431	515	537	641	YES	NO	NO	NO	NO	NO	NO	NO	NO	YES	NO	NO	BRICK/CEMENT
S5	B	Male	CESAREAN	AGE	Oct-2018	298	9.8	GII.4 SYDNEY[P16]	None	yes	8	yes	1	6	yes	no	no	yes	no	no	9	294	302	yes	CEFIXIMA	Cectriazo	CEFTRIMICI 1Gr.	TRIMETROPIM	Trimetoprin	Trimetropin 4cc (sola dosis)	207	298	431	515	537	641	YES	NO	NO	NO	NO	NO	NO	NO	NO	YES	NO	NO	BRICK/CEMENT
S6	B	Male	CESAREAN	routine	Nov-2018	326	10.7																	yes	CEFIXIMA	Cectriazo	CEFTRIMICI 1Gr.	TRIMETROPIM	Trimetoprin	Trimetropin 4cc (sola dosis)	207	298	431	515	537	641	YES	NO	NO	NO	NO	NO	NO	NO	NO	YES	NO	NO	BRICK/CEMENT
S7	B	Male	CESAREAN	routine	Jan-2019	382	12.5																	yes	CEFIXIMA	Cectriazo	CEFTRIMICI 1Gr.	TRIMETROPIM	Trimetoprin	Trimetropin 4cc (sola dosis)	207	298	431	515	537	641	YES	NO	NO	NO	NO	NO	NO	NO	NO	YES	NO	NO	BRICK/CEMENT
S8	B	Male	CESAREAN	routine	Jul-2019	564	18.6																	yes	CEFIXIMA	Cectriazo	CEFTRIMICI 1Gr.	TRIMETROPIM	Trimetoprin	Trimetropin 4cc (sola dosis)	207	298	431	515	537	641	YES	NO	NO	NO	NO	NO	NO	NO	NO	YES	NO	NO	BRICK/CEMENT
S9	B	Male	CESAREAN	AGE	Jul-2019	571	18.8	GII.14[P7]	ETEC, adenovirus, rotavirus	no		yes	1		no	no	no	no	no	no	1	571	572	yes	CEFIXIMA	Cectriazo	CEFTRIMICI 1Gr.	TRIMETROPIM	Trimetoprin	Trimetropin 4cc (sola dosis)	207	298	431	515	537	641	YES	NO	NO	NO	NO	NO	NO	NO	NO	YES	NO	NO	BRICK/CEMENT
S10	B	Male	CESAREAN	routine	Sep-2019	630	20.7																	yes	CEFIXIMA	Cectriazo	CEFTRIMICI 1Gr.	TRIMETROPIM	Trimetoprin	Trimetropin 4cc (sola dosis)	207	298	431	515	537	641	YES	NO	NO	NO	NO	NO	NO	NO	NO	YES	NO	NO	BRICK/CEMENT
S11	C	Male	Vaginal	routine	Oct-2018	265	8.7																														YES	NO	NO	NO	NO	NO	NO	NO	NO	YES	NO	NO	BRICK/CEMENT
S12	C	Male	Vaginal	AGE	Nov-2018	293	9.6	GII.4 SYDNEY[P16]	None	yes	10	no		10	no	no	no	no	no	no	6	287	297														YES	NO	NO	NO	NO	NO	NO	NO	NO	YES	NO	NO	BRICK/CEMENT
S13	C	Male	Vaginal	routine	Dec-2018	320	10.5																														YES	NO	NO	NO	NO	NO	NO	NO	NO	YES	NO	NO	BRICK/CEMENT
S14	C	Male	Vaginal	routine	Feb-2019	377	12.4																														YES	NO	NO	NO	NO	NO	NO	NO	NO	YES	NO	NO	BRICK/CEMENT
S15	D	Male	Vaginal	routine	Nov-2018	290	9.5																														YES	NO	NO	NO	NO	NO	NO	NO	NO	YES	NO	NO	BRICK/CEMENT
S16	D	Male	Vaginal	AGE	Nov-2018	303	10	GII.4 SYDNEY[P16]	EPEC	yes	6	yes	1	7	yes	no	no	yes	no	no	9	300	306														YES	NO	NO	NO	NO	NO	NO	NO	NO	YES	NO	NO	BRICK/CEMENT
S17	D	Male	Vaginal	routine	Dec-2018	318	10.5																														YES	NO	NO	NO	NO	NO	NO	NO	NO	YES	NO	NO	BRICK/CEMENT
S18	D	Male	Vaginal	routine	Jan-2019	347	11.4																														YES	NO	NO	NO	NO	NO	NO	NO	NO	YES	NO	NO	BRICK/CEMENT
S19	E	Male	CESAREAN	routine	Nov-2018	233	7.6																														YES	NO	NO	NO	NO	NO	NO	NO	NO	YES	NO	NO	BRICK/CEMENT
S20	E	Male	CESAREAN	AGE	Dec-2018	262	8.6	GII.4 SYDNEY[P16]	None	yes	4	yes	4	4	yes	no	no	yes	no	no	8	255	259														YES	NO	NO	NO	NO	NO	NO	NO	NO	YES	NO	NO	BRICK/CEMENT
S21	E	Male	CESAREAN	routine	Feb-2019	317	10.4																														YES	NO	NO	NO	NO	NO	NO	NO	NO	YES	NO	NO	BRICK/CEMENT
S22	E	Male	CESAREAN	routine	Apr-2019	373	12.3																														YES	NO	NO	NO	NO	NO	NO	NO	NO	YES	NO	NO	BRICK/CEMENT
[truncated: 2 more columns]

## Sheet: Table S2
Patient ID	Sample ID	Infection phase	Shannon's H	Shannon's E	Simpson's D	Inverse Simpson (1/D)	Gini-Simpson (1-D)	Simpson's E	Species Richness (S)	Chao1
A	S1	before	2.1552	0.2085	0.2033	4.91884	0.7967	0.000609975	8064	11844.9
A	S2	during	0.366	0.0354	0.9116	1.09697	0.0884	0.000122814	8932	12510
A	S3	after1	3.1916	0.3088	0.0903	11.0742	0.9097	0.000929277	11917	14951.4
B	S4	before	1.5913	0.1539	0.3524	2.83768	0.6476	0.000397992	7130	10736.5
B	S5	during	3.7738	0.3651	0.0665	15.0376	0.9335	0.0025609	5872	9782.85
B	S6	after1	1.3322	0.1289	0.4086	2.44738	0.5914	0.000423056	5785	9764.68
B	S7	after2	0.8228	0.0796	0.7564	1.32205	0.2436	0.00015203	8696	12796.8
B	S8	before2	3.0054	0.2907	0.2222	4.50045	0.7778	0.000388338	11589	14201.9
B	S9	during2	3.1443	0.3042	0.1758	5.68828	0.8242	0.000499191	11395	14222.9
B	S10	after3	4.1177	0.3983	0.0953	10.4932	0.9047	0.000768675	13651	16229.7
C	S11	before	1.8418	0.1782	0.2554	3.91543	0.7446	0.00059217	6612	10546.7
C	S12	during	3.8706	0.3744	0.0525	19.0476	0.9475	0.0029107	6544	10638.7
C	S13	after1	2.406	0.2327	0.1477	6.77048	0.8523	0.000876324	7726	11683
C	S14	after2	2.9438	0.2848	0.1143	8.74891	0.8857	0.00090945	9620	13243.3
D	S15	before	1.731	0.1675	0.331	3.02115	0.669	0.000306591	9854	13181.1
D	S16	during	2.9072	0.2812	0.2125	4.70588	0.7875	0.000796932	5905	10616.7
D	S17	after1	2.1496	0.2079	0.2902	3.4459	0.7098	0.000355761	9686	12569.3
D	S18	after2	1.2597	0.1219	0.4416	2.26449	0.5584	0.000268655	8429	12087.7
E	S19	before	0.7747	0.0749	0.7296	1.37061	0.2704	0.000275279	4979	9619.38
E	S20	during	1.2944	0.1252	0.6268	1.59541	0.3732	0.000277076	5758	10904.4
E	S21	after1	0.8068	0.078	0.7146	1.39938	0.2854	0.000180356	7759	11807.3
E	S22	after2	0.7236	0.07	0.7628	1.31096	0.2372	0.00015306	8565	12152.9

## Sheet: Table S3
Taxa	log2FoldChange	padj	Domain	Phylum	Class	Order	Family	Genus
Lactococcus_lactis	-5.65209	1.47132e-10	Bacteria	Lactococcus	Bacilli	Lactobacillales	Streptococcaceae	Lactococcus
Melissococcus_sp._OM08-11BH	-5.23823	5.03625e-05	Bacteria	Melissococcus	Bacilli	Lactobacillales	Enterococcaceae	Melissococcus
Mogibacterium_diversum	-5.20627	0.0111483	Bacteria	Mogibacterium	Clostridia	Clostridiales	Clostridiales_Family_XIII._Incertae_Sedis	Mogibacterium
Bariatricus_massiliensis	-5.19219	0.000240278	Bacteria	Bariatricus	Clostridia	Clostridiales	Lachnospiraceae	Bariatricus
Tyzzerella_nexilis	-5.07872	4.16374e-06	Bacteria	Tyzzerella	Clostridia	Clostridiales	Lachnospiraceae	Tyzzerella
Anaerosporobacter_mobilis	-5.03195	0.00011597	Bacteria	Anaerosporobacter	Clostridia	Clostridiales	Lachnospiraceae	Anaerosporobacter
Leuconostoc_mesenteroides	-5.01633	2.15041e-05	Bacteria	Leuconostoc	Bacilli	Lactobacillales	Leuconostocaceae	Leuconostoc
Trueperella_pyogenes	-4.94317	0.00550974	Bacteria	Trueperella	Actinobacteria	Actinomycetales	Actinomycetaceae	Trueperella
Salisaeta_longa	-4.87267	0.000179065	Bacteria	Salisaeta	Rhodothermia	Bacteroidetes_Order_II._Incertae_sedis	Rhodothermaceae	Salisaeta
Catenibacterium_sp._co_0103	-4.79657	0.00181347	Bacteria	Catenibacterium	Erysipelotrichia	Erysipelotrichales	Erysipelotrichaceae	Catenibacterium
Pseudoglutamicibacter_albus	-4.74047	0.0222232	Bacteria	Pseudoglutamicibacter	Actinobacteria	Micrococcales	Micrococcaceae	Pseudoglutamicibacter
Oribacterium_sp._oral_taxon_078	-4.69435	0.0081532	Bacteria	Oribacterium	Clostridia	Clostridiales	Lachnospiraceae	Oribacterium
Ruminococcus_sp._AM46-18	-4.67319	0.0360836	Bacteria	Ruminococcus	Clostridia	Clostridiales	Ruminococcaceae	Ruminococcus
Leucothrix_pacifica	-4.66181	8.56458e-05	Bacteria	Leucothrix	Gammaproteobacteria	Thiotrichales	Thiotrichaceae	Leucothrix
Coprococcus_sp._AF21-14LB	-4.65541	0.00145038	Bacteria	Coprococcus	Clostridia	Clostridiales	Lachnospiraceae	Coprococcus
Candidatus_Stoquefichus_massiliensis	-4.60661	0.00193696	Bacteria	Candidatus_Stoquefichus	Erysipelotrichia	Erysipelotrichales	Erysipelotrichaceae	Candidatus_Stoquefichus
Granulicatella_elegans	-4.5773	0.000258426	Bacteria	Granulicatella	Bacilli	Lactobacillales	Carnobacteriaceae	Granulicatella
Pseudoflavonifractor_sp._An187	-4.56742	1.89195e-05	Bacteria	Pseudoflavonifractor	Clostridia	Clostridiales	Ruminococcaceae	Pseudoflavonifractor
Eubacterium_limosum	-4.48854	5.14626e-06	Bacteria	Eubacterium	Clostridia	Clostridiales	Eubacteriaceae	Eubacterium
Lactonifactor_longoviformis	-4.47144	0.00108713	Bacteria	Lactonifactor	Clostridia	Clostridiales	Clostridiaceae	Lactonifactor
Cellulosilyticum_ruminicola	-4.44804	0.00124489	Bacteria	Cellulosilyticum	Clostridia	Clostridiales	Lachnospiraceae	Cellulosilyticum
Schaalia_odontolytica	-4.37557	0.000122686	Bacteria	Schaalia	Actinobacteria	Actinomycetales	Actinomycetaceae	Schaalia
Roseburia_inulinivorans	-4.36321	0.0108397	Bacteria	Roseburia	Clostridia	Clostridiales	Lachnospiraceae	Roseburia
Acetivibrio_ethanolgignens	-4.3613	0.00668766	Bacteria	Acetivibrio	Clostridia	Clostridiales	Ruminococcaceae	Acetivibrio
Gordonibacter_urolithinfaciens	-4.33033	4.16374e-06	Bacteria	Gordonibacter	Coriobacteriia	Eggerthellales	Eggerthellaceae	Gordonibacter
Robinsoniella_peoriensis	-4.33015	0.0110426	Bacteria	Robinsoniella	Clostridia	Clostridiales	Lachnospiraceae	Robinsoniella
Caproiciproducens_sp._NJN-50	-4.29709	0.0129675	Bacteria	Caproiciproducens	Clostridia	Clostridiales	Ruminococcaceae	Caproiciproducens
Viridibacillus_arvi	-4.24712	0.0175369	Bacteria	Viridibacillus	Bacilli	Bacillales	Planococcaceae	Viridibacillus
Catellicoccus_marimammalium	-4.24656	0.0136116	Bacteria	Catellicoccus	Bacilli	Lactobacillales	Enterococcaceae	Catellicoccus
Megamonas_hypermegale	-4.243	0.0145454	Bacteria	Megamonas	Negativicutes	Selenomonadales	Selenomonadaceae	Megamonas
Isoptericola_variabilis	-4.21545	0.0112167	Bacteria	Isoptericola	Actinobacteria	Micrococcales	Promicromonosporaceae	Isoptericola
Dialister_succinatiphilus	-4.1506	0.000134937	Bacteria	Dialister	Negativicutes	Veillonellales	Veillonellaceae	Dialister
Acetobacterium_dehalogenans	-4.13576	0.000562782	Bacteria	Acetobacterium	Clostridia	Clostridiales	Eubacteriaceae	Acetobacterium
Acetitomaculum_ruminis	-4.12505	0.0485613	Bacteria	Acetitomaculum	Clostridia	Clostridiales	Lachnospiraceae	Acetitomaculum
Actinomyces_sp._ICM47	-4.0513	0.00342885	Bacteria	Actinomyces	Actinobacteria	Actinomycetales	Actinomycetaceae	Actinomyces
Prolixibacter_denitrificans	-4.00882	0.00105016	Bacteria	Prolixibacter	Bacteroidia	Marinilabiliales	Prolixibacteraceae	Prolixibacter
Holdemanella_biformis	-3.97754	0.00401573	Bacteria	Holdemanella	Erysipelotrichia	Erysipelotrichales	Erysipelotrichaceae	Holdemanella
Sarcina_sp._DSM_11001	-3.97582	0.045141	Bacteria	Sarcina	Clostridia	Clostridiales	Clostridiaceae	Sarcina
[Ruminococcus]_gnavus	-3.97318	0.000942106	Bacteria	Blautia	Clostridia	Clostridiales	Lachnospiraceae	Blautia
Anaerovibrio_lipolyticus	-3.96867	0.027787	Bacteria	Anaerovibrio	Negativicutes	Selenomonadales	Selenomonadaceae	Anaerovibrio
Gemella_haemolysans	-3.95581	7.67593e-05	Bacteria	Gemella	Bacilli	Bacillales		Gemella
Faecalicatena_contorta	-3.93311	0.0174996	Bacteria	Faecalicatena	Clostridia	Clostridiales	Lachnospiraceae	Faecalicatena
Weissella_paramesenteroides	-3.89395	0.0261476	Bacteria	Weissella	Bacilli	Lactobacillales	Leuconostocaceae	Weissella
Dielma_fastidiosa	-3.87695	0.0180789	Bacteria	Dielma	Erysipelotrichia	Erysipelotrichales	Erysipelotrichaceae	Dielma
Ascidiaceihabitans_donghaensis	-3.83292	0.0112656	Bacteria	Ascidiaceihabitans	Alphaproteobacteria	Rhodobacterales	Rhodobacteraceae	Ascidiaceihabitans
Flavonifractor_plautii	-3.82185	5.75821e-06	Bacteria	Flavonifractor	Clostridia	Clostridiales	Ruminococcaceae	Flavonifractor
Planomonospora_sphaerica	-3.81621	0.00668766	Bacteria	Planomonospora	Actinobacteria	Streptosporangiales	Streptosporangiaceae	Planomonospora
Pilibacter_termitis	-3.80691	0.0156369	Bacteria	Pilibacter	Bacilli	Lactobacillales	Enterococcaceae	Pilibacter
Gracilibacillus_halophilus	-3.78948	0.000206813	Bacteria	Gracilibacillus	Bacilli	Bacillales	Bacillaceae	Gracilibacillus
Anaerocolumna_jejuensis	-3.78796	0.0380721	Bacteria	Anaerocolumna	Clostridia	Clostridiales	Lachnospiraceae	Anaerocolumna
Kytococcus_sedentarius	-3.76042	0.000240662	Bacteria	Kytococcus	Actinobacteria	Micrococcales	Dermacoccaceae	Kytococcus
Prochlorothrix_hollandica	-3.68376	0.0458524	Bacteria	Prochlorothrix	Cyanobacteriia	Synechococcales	Prochlorotrichaceae	Prochlorothrix
Anaeromassilibacillus_senegalensis	-3.66732	0.000145665	Bacteria	Anaeromassilibacillus	Clostridia	Clostridiales	Ruminococcaceae	Anaeromassilibacillus
Parascardovia_denticolens	-3.65821	0.0310242	Bacteria	Parascardovia	Actinobacteria	Bifidobacteriales	Bifidobacteriaceae	Parascardovia
Hungatella_hathewayi	-3.63689	0.00048805	Bacteria	Hungatella	Clostridia	Clostridiales	Clostridiaceae	Hungatella
Hespellia_stercorisuis	-3.607	0.0444396	Bacteria	Hespellia	Clostridia	Clostridiales	Lachnospiraceae	Hespellia
Pontibacillus_halophilus	-3.58071	0.0356611	Bacteria	Pontibacillus	Bacilli	Bacillales	Bacillaceae	Pontibacillus
Leifsonia_sp._ku-ls	-3.56808	0.0015426	Bacteria	Leifsonia	Actinobacteria	Micrococcales	Microbacteriaceae	Leifsonia
Peptostreptococcus_stomatis	-3.56619	0.001353	Bacteria	Peptostreptococcus	Clostridia	Clostridiales	Peptostreptococcaceae	Peptostreptococcus
Ethanoligenens_harbinense	-3.56283	0.000912289	Bacteria	Ethanoligenens	Clostridia	Clostridiales	Ruminococcaceae	Ethanoligenens
Sanguibacter_keddieii	-3.54197	0.00037409	Bacteria	Sanguibacter	Actinobacteria	Micrococcales	Sanguibacteraceae	Sanguibacter
Gulosibacter_molinativorax	-3.50377	0.00112934	Bacteria	Gulosibacter	Actinobacteria	Micrococcales	Microbacteriaceae	Gulosibacter
Dolosigranulum_pigrum	-3.50163	6.45498e-06	Bacteria	Dolosigranulum	Bacilli	Lactobacillales	Carnobacteriaceae	Dolosigranulum
Facklamia_miroungae	-3.43302	0.0111483	Bacteria	Facklamia	Bacilli	Lactobacillales	Aerococcaceae	Facklamia
Gardnerella_vaginalis	-3.43256	0.00950986	Bacteria	Gardnerella	Actinobacteria	Bifidobacteriales	Bifidobacteriaceae	Gardnerella
Xylanimonas_cellulosilytica	-3.39885	0.00181347	Bacteria	Xylanimonas	Actinobacteria	Micrococcales	Promicromonosporaceae	Xylanimonas
Trichococcus_pasteurii	-3.38461	0.0229072	Bacteria	Trichococcus	Bacilli	Lactobacillales	Carnobacteriaceae	Trichococcus
[Clostridium]_asparagiforme	-3.37531	0.00141713	Bacteria	Lachnoclostridium	Clostridia	Clostridiales	Lachnospiraceae	Lachnoclostridium
Flammeovirga_sp._MY04	-3.32676	0.00724089	Bacteria	Flammeovirga	Cytophagia	Cytophagales	Flammeovirgaceae	Flammeovirga
Oscillibacter_sp._PC13	-3.28741	0.00742883	Bacteria	Oscillibacter	Clostridia	Clostridiales	Oscillospiraceae	Oscillibacter
Halobacillus_massiliensis	-3.25268	0.000315997	Bacteria	Halobacillus	Bacilli	Bacillales	Bacillaceae	Halobacillus
Anaerotignum_lactatifermentans	-3.2379	0.0288642	Bacteria	Anaerotignum	Clostridia	Clostridiales	Lachnospiraceae	Anaerotignum
Chlamydia_suis	-3.23473	0.00638373	Bacteria	Chlamydia	Chlamydiia	Chlamydiales	Chlamydiaceae	Chlamydia
Pseudoscardovia_suis	-3.20573	0.00478999	Bacteria	Pseudoscardovia	Actinobacteria	Bifidobacteriales	Bifidobacteriaceae	Pseudoscardovia
Enteroscipio_rubneri	-3.14652	0.0251655	Bacteria	Enteroscipio	Coriobacteriia	Eggerthellales	Eggerthellaceae	Enteroscipio
Sporosarcina_sp._HYO08	-3.10492	0.0174996	Bacteria	Sporosarcina	Bacilli	Bacillales	Planococcaceae	Sporosarcina
Spiroplasma_taiwanense	-3.08697	0.0362377	Bacteria	Spiroplasma	Mollicutes	Entomoplasmatales	Spiroplasmataceae	Spiroplasma
Holdemania_filiformis	-3.08251	0.0312041	Bacteria	Holdemania	Erysipelotrichia	Erysipelotrichales	Erysipelotrichaceae	Holdemania
Thermobacillus_composti	-3.04671	0.00369076	Bacteria	Thermobacillus	Bacilli	Bacillales	Paenibacillaceae	Thermobacillus
Pasteurella_multocida	-3.0254	0.0229555	Bacteria	Pasteurella	Gammaproteobacteria	Pasteurellales	Pasteurellaceae	Pasteurella
Alloscardovia_omnicolens	-3.00268	0.00471247	Bacteria	Alloscardovia	Actinobacteria	Bifidobacteriales	Bifidobacteriaceae	Alloscardovia
Drancourtella_sp._An12	-2.95785	0.0283375	Bacteria	Drancourtella	Clostridia	Clostridiales	Ruminococcaceae	Drancourtella
Arcanobacterium_haemolyticum	-2.93962	0.00160773	Bacteria	Arcanobacterium	Actinobacteria	Actinomycetales	Actinomycetaceae	Arcanobacterium
Fictibacillus_phosphorivorans	-2.8979	0.0110956	Bacteria	Fictibacillus	Bacilli	Bacillales	Bacillaceae	Fictibacillus
Paucisalibacillus_globulus	-2.85635	0.039724	Bacteria	Paucisalibacillus	Bacilli	Bacillales	Bacillaceae	Paucisalibacillus
Desulfotomaculum_sp._OF05-3	-2.85609	0.0116265	Bacteria	Desulfotomaculum	Clostridia	Clostridiales	Peptococcaceae	Desulfotomaculum
Bifidobacterium_breve	-2.85327	0.0264833	Bacteria	Bifidobacterium	Actinobacteria	Bifidobacteriales	Bifidobacteriaceae	Bifidobacterium
Aerococcus_viridans	-2.82764	0.0197688	Bacteria	Aerococcus	Bacilli	Lactobacillales	Aerococcaceae	Aerococcus
Paenisporosarcina_sp._TG20	-2.82612	0.0233636	Bacteria	Paenisporosarcina	Bacilli	Bacillales	Planococcaceae	Paenisporosarcina
Dyadobacter_soli	-2.82368	0.00302229	Bacteria	Dyadobacter	Cytophagia	Cytophagales	Cytophagaceae	Dyadobacter
Rothia_mucilaginosa	-2.82013	0.0197688	Bacteria	Rothia	Actinobacteria	Micrococcales	Micrococcaceae	Rothia
Actinotignum_urinale	-2.81632	0.0261476	Bacteria	Actinotignum	Actinobacteria	Actinomycetales	Actinomycetaceae	Actinotignum
Olsenella_umbonata	-2.77902	0.00471247	Bacteria	Olsenella	Coriobacteriia	Coriobacteriales	Atopobiaceae	Olsenella
Zymomonas_mobilis	-2.75541	0.0394509	Bacteria	Zymomonas	Alphaproteobacteria	Sphingomonadales	Sphingomonadaceae	Zymomonas
Virgibacillus_sp._Bac330	-2.71754	0.024018	Bacteria	Virgibacillus	Bacilli	Bacillales	Bacillaceae	Virgibacillus
Butyrivibrio_fibrisolvens	-2.71614	0.0261476	Bacteria	Butyrivibrio	Clostridia	Clostridiales	Lachnospiraceae	Butyrivibrio
Alkalibacterium_sp._20	-2.7068	0.00901513	Bacteria	Alkalibacterium	Bacilli	Lactobacillales	Carnobacteriaceae	Alkalibacterium
Bhargavaea_beijingensis	-2.70304	0.00377415	Bacteria	Bhargavaea	Bacilli	Bacillales	Planococcaceae	Bhargavaea
Agrococcus_lahaulensis	-2.66611	0.00228491	Bacteria	Agrococcus	Actinobacteria	Micrococcales	Microbacteriaceae	Agrococcus
Aeriscardovia_aeriphila	-2.66289	0.0399382	Bacteria	Aeriscardovia	Actinobacteria	Bifidobacteriales	Bifidobacteriaceae	Aeriscardovia
Flaviflexus_salsibiostraticola	-2.60597	0.024018	Bacteria	Flaviflexus	Actinobacteria	Actinomycetales	Actinomycetaceae	Flaviflexus
Corynebacterium_sp._EPI-003-04-2554_SCH2473622	-2.58347	0.0278594	Bacteria	Corynebacterium	Actinobacteria	Corynebacteriales	Corynebacteriaceae	Corynebacterium
Pseudovibrio_sp._Tun.PSC04-5.I4	-2.53541	0.0326638	Bacteria	Pseudovibrio	Alphaproteobacteria	Rhodobacterales	Rhodobacteraceae	Pseudovibrio
Halanaerobium_hydrogeniformans	-2.53356	0.0452318	Bacteria	Halanaerobium	Clostridia	Halanaerobiales	Halanaerobiaceae	Halanaerobium
Subtercola_sp._Z020	-2.47038	0.0242795	Bacteria	Subtercola	Actinobacteria	Micrococcales	Microbacteriaceae	Subtercola
Megasphaera_cerevisiae	-2.38239	0.00734568	Bacteria	Megasphaera	Negativicutes	Veillonellales	Veillonellaceae	Megasphaera
Clavibacter_michiganensis	-2.33861	0.00724089	Bacteria	Clavibacter	Actinobacteria	Micrococcales	Microbacteriaceae	Clavibacter
Coprobacillus_cateniformis	-2.33076	0.024018	Bacteria	Coprobacillus	Erysipelotrichia	Erysipelotrichales	Erysipelotrichaceae	Coprobacillus
Slackia_isoflavoniconvertens	-2.326	0.0398563	Bacteria	Slackia	Coriobacteriia	Eggerthellales	Eggerthellaceae	Slackia
Mycoplasma_auris	-2.15241	0.0323763	Bacteria	Mycoplasma	Mollicutes	Mycoplasmatales	Mycoplasmataceae	Mycoplasma
Porphyromonas_gingivalis	-2.05359	0.012687	Bacteria	Porphyromonas	Bacteroidia	Bacteroidales	Porphyromonadaceae	Porphyromonas
Brevibacterium_siliguriense	-2.04734	0.0101782	Bacteria	Brevibacterium	Actinobacteria	Micrococcales	Brevibacteriaceae	Brevibacterium
Demequina_flava	-2.02856	0.00624109	Bacteria	Demequina	Actinobacteria	Micrococcales	Demequinaceae	Demequina
Janibacter_corallicola	-1.98214	0.0302878	Bacteria	Janibacter	Actinobacteria	Micrococcales	Intrasporangiaceae	Janibacter
Clostridium_pasteurianum	-1.95944	0.0319185	Bacteria	Clostridium	Clostridia	Clostridiales	Clostridiaceae	Clostridium
Brevibacillus_panacihumi	-1.91392	0.0337476	Bacteria	Brevibacillus	Bacilli	Bacillales	Paenibacillaceae	Brevibacillus
Polaribacter_sp._Hel1_85	-1.85598	0.0197688	Bacteria	Polaribacter	Flavobacteriia	Flavobacteriales	Flavobacteriaceae	Polaribacter
Thalassospira_sp._TSL5-1	-1.73819	0.0415551	Bacteria	Thalassospira	Alphaproteobacteria	Rhodospirillales	Rhodospirillaceae	Thalassospira
Sphingobium_sp._SCG-1	-1.71834	0.0396889	Bacteria	Sphingobium	Alphaproteobacteria	Sphingomonadales	Sphingomonadaceae	Sphingobium
Chryseobacterium_halperniae	-1.61622	0.0156105	Bacteria	Chryseobacterium	Flavobacteriia	Flavobacteriales	Flavobacteriaceae	Chryseobacterium
Cellulomonas_timonensis	-1.58942	0.014937	Bacteria	Cellulomonas	Actinobacteria	Micrococcales	Cellulomonadaceae	Cellulomonas
Brachybacterium_muris	-1.5476	0.0242863	Bacteria	Brachybacterium	Actinobacteria	Micrococcales	Dermabacteraceae	Brachybacterium
Lysinibacillus_xylanilyticus	-1.53136	0.0189844	Bacteria	Lysinibacillus	Bacilli	Bacillales	Bacillaceae	Lysinibacillus
Nocardioides_sp._Soil774	-1.42405	0.0226087	Bacteria	Nocardioides	Actinobacteria	Propionibacteriales	Nocardioidaceae	Nocardioides
Mycolicibacterium_wolinskyi	1.46753	0.0197688	Bacteria	Mycolicibacterium	Actinobacteria	Corynebacteriales	Mycobacteriaceae	Mycolicibacterium
Leucobacter_chironomi	1.47292	0.0202493	Bacteria	Leucobacter	Actinobacteria	Micrococcales	Microbacteriaceae	Leucobacter
Escherichia_coli	1.51794	0.00385385	Bacteria	Escherichia	Gammaproteobacteria	Enterobacterales	Enterobacteriaceae	Escherichia
Burkholderia_ubonensis	1.58734	0.00518692	Bacteria	Burkholderia	Betaproteobacteria	Burkholderiales	Burkholderiaceae	Burkholderia
Kitasatospora_mediocidica	1.63187	0.0224131	Bacteria	Kitasatospora	Actinobacteria	Streptomycetales	Streptomycetaceae	Kitasatospora
Enterobacter_hormaechei	1.63304	0.00545954	Bacteria	Enterobacter	Gammaproteobacteria	Enterobacterales	Enterobacteriaceae	Enterobacter
Comamonas_aquatica	1.64683	0.00668766	Bacteria	Comamonas	Betaproteobacteria	Burkholderiales	Comamonadaceae	Comamonas
Erythrobacter_aquimixticola	1.68928	0.0112167	Bacteria	Erythrobacter	Alphaproteobacteria	Sphingomonadales	Erythrobacteraceae	Erythrobacter
Raoultella_sp._BIGb0399	1.70392	0.00764385	Bacteria	Raoultella	Gammaproteobacteria	Enterobacterales	Enterobacteriaceae	Raoultella
Paraburkholderia_phenazinium	1.77068	0.00721142	Bacteria	Paraburkholderia	Betaproteobacteria	Burkholderiales	Burkholderiaceae	Paraburkholderia
Bordetella_genomosp._13	1.80262	0.0147977	Bacteria	Bordetella	Betaproteobacteria	Burkholderiales	Alcaligenaceae	Bordetella
Microbacterium_sp._XT11	1.87603	0.000651329	Bacteria	Microbacterium	Actinobacteria	Micrococcales	Microbacteriaceae	Microbacterium
Corallococcus_sp._CA043D	1.89651	0.0011624	Bacteria	Corallococcus	Deltaproteobacteria	Myxococcales	Myxococcaceae	Corallococcus
Nocardia_salmonicida	1.93182	0.046534	Bacteria	Nocardia	Actinobacteria	Corynebacteriales	Nocardiaceae	Nocardia
Cupriavidus_taiwanensis	1.95626	0.000645487	Bacteria	Cupriavidus	Betaproteobacteria	Burkholderiales	Burkholderiaceae	Cupriavidus
Treponema_primitia	1.98935	0.0280495	Bacteria	Treponema	Spirochaetia	Spirochaetales	Spirochaetaceae	Treponema
Lentzea_terrae	2.00518	0.0316805	Bacteria	Lentzea	Actinobacteria	Pseudonocardiales	Pseudonocardiaceae	Lentzea
Pandoraea_faecigallinarum	2.03635	0.0434419	Bacteria	Pandoraea	Betaproteobacteria	Burkholderiales	Burkholderiaceae	Pandoraea
Larkinella_knui	2.05241	0.0452318	Bacteria	Larkinella	Cytophagia	Cytophagales	Cytophagaceae	Larkinella
Stenotrophomonas_maltophilia	2.05945	0.00107143	Bacteria	Stenotrophomonas	Gammaproteobacteria	Xanthomonadales	Xanthomonadaceae	Stenotrophomonas
Luteibacter_rhizovicinus	2.09317	0.0121342	Bacteria	Luteibacter	Gammaproteobacteria	Xanthomonadales	Rhodanobacteraceae	Luteibacter
Azohydromonas_lata	2.12001	0.0496381	Bacteria	Azohydromonas	Betaproteobacteria	Burkholderiales	Alcaligenaceae	Azohydromonas
Sulfitobacter_guttiformis	2.15872	0.00826111	Bacteria	Sulfitobacter	Alphaproteobacteria	Rhodobacterales	Rhodobacteraceae	Sulfitobacter
Brevundimonas_vesicularis	2.22219	0.0076105	Bacteria	Brevundimonas	Alphaproteobacteria	Caulobacterales	Caulobacteraceae	Brevundimonas
Pseudoalteromonas_sp._R3	2.22934	0.0112703	Bacteria	Pseudoalteromonas	Gammaproteobacteria	Alteromonadales	Pseudoalteromonadaceae	Pseudoalteromonas
Rhizobacter_sp._Root1221	2.2343	0.00457838	Bacteria	Rhizobacter	Betaproteobacteria	Burkholderiales		Rhizobacter
Azoarcus_sp._CIB	2.2625	0.00108713	Bacteria	Azoarcus	Betaproteobacteria	Rhodocyclales	Zoogloeaceae	Azoarcus
Buttiauxella_agrestis	2.30787	0.034638	Bacteria	Buttiauxella	Gammaproteobacteria	Enterobacterales	Enterobacteriaceae	Buttiauxella
Rufibacter_ruber	2.32294	0.00962435	Bacteria	Rufibacter	Cytophagia	Cytophagales	Hymenobacteraceae	Rufibacter
Actinosynnema_sp._ALI-1.44	2.39043	0.018248	Bacteria	Actinosynnema	Actinobacteria	Pseudonocardiales	Pseudonocardiaceae	Actinosynnema
Pseudacidovorax_intermedius	2.4313	0.00485532	Bacteria	Pseudacidovorax	Betaproteobacteria	Burkholderiales	Comamonadaceae	Pseudacidovorax
Agrobacterium_bohemicum	2.46933	0.000651976	Bacteria	Agrobacterium	Alphaproteobacteria	Rhizobiales	Rhizobiaceae	Agrobacterium
Hyphomonas_sp._Mor2	2.5294	0.0158019	Bacteria	Hyphomonas	Alphaproteobacteria	Rhodobacterales	Hyphomonadaceae	Hyphomonas
Nevskia_soli	2.55956	0.014837	Bacteria	Nevskia	Gammaproteobacteria	Nevskiales	Sinobacteraceae	Nevskia
Halomonas_sp._G11	2.57234	7.49195e-06	Bacteria	Halomonas	Gammaproteobacteria	Oceanospirillales	Halomonadaceae	Halomonas
Endozoicomonas_ascidiicola	2.59778	0.001353	Bacteria	Endozoicomonas	Gammaproteobacteria	Oceanospirillales	Endozoicomonadaceae	Endozoicomonas
Variovorax_sp._GV014	2.61951	0.000912289	Bacteria	Variovorax	Betaproteobacteria	Burkholderiales	Comamonadaceae	Variovorax
Ferrimonas_kyonanensis	2.64402	0.00234482	Bacteria	Ferrimonas	Gammaproteobacteria	Alteromonadales	Ferrimonadaceae	Ferrimonas
Sphingomonas_sp._STIS6.2	2.64609	5.09134e-09	Bacteria	Sphingomonas	Alphaproteobacteria	Sphingomonadales	Sphingomonadaceae	Sphingomonas
Rhodoferax_ferrireducens	2.67427	0.00335061	Bacteria	Rhodoferax	Betaproteobacteria	Burkholderiales	Comamonadaceae	Rhodoferax
Prochlorococcus_marinus	2.69763	0.021493	Bacteria	Prochlorococcus	Cyanophyceae	Synechococcales	Prochloraceae	Prochlorococcus
Kosakonia_radicincitans	2.77252	0.00417264	Bacteria	Kosakonia	Gammaproteobacteria	Enterobacterales	Enterobacteriaceae	Kosakonia
Polaromonas_sp._OV174	2.81862	1.61665e-05	Bacteria	Polaromonas	Betaproteobacteria	Burkholderiales	Comamonadaceae	Polaromonas
Herbaspirillum_sp._3R-3a1	2.82646	0.0363293	Bacteria	Herbaspirillum	Betaproteobacteria	Burkholderiales	Oxalobacteraceae	Herbaspirillum
Celeribacter_baekdonensis	2.85185	0.0132343	Bacteria	Celeribacter	Alphaproteobacteria	Rhodobacterales	Rhodobacteraceae	Celeribacter
Solimonas_variicoloris	2.9223	0.0108397	Bacteria	Solimonas	Gammaproteobacteria	Nevskiales	Sinobacteraceae	Solimonas
Pseudogulbenkiania_sp._MAI-1	2.9361	0.0100747	Bacteria	Pseudogulbenkiania	Betaproteobacteria	Neisseriales	Chromobacteriaceae	Pseudogulbenkiania
Tepidimonas_fonticaldi	3.02835	0.0312669	Bacteria	Tepidimonas	Betaproteobacteria	Burkholderiales		Tepidimonas
Tabrizicola_sp._DJC	3.0671	0.000304617	Bacteria	Tabrizicola	Alphaproteobacteria	Rhodobacterales	Rhodobacteraceae	Tabrizicola
Phaeobacter_inhibens	3.08759	0.0111483	Bacteria	Phaeobacter	Alphaproteobacteria	Rhodobacterales	Rhodobacteraceae	Phaeobacter
Agarivorans_gilvus	3.09203	0.0210796	Bacteria	Agarivorans	Gammaproteobacteria	Alteromonadales	Alteromonadaceae	Agarivorans
Curvibacter_lanceolatus	3.11503	0.00201045	Bacteria	Curvibacter	Betaproteobacteria	Burkholderiales	Comamonadaceae	Curvibacter
Stigmatella_aurantiaca	3.17874	0.00199277	Bacteria	Stigmatella	Deltaproteobacteria	Myxococcales	Archangiaceae	Stigmatella
Thermobifida_cellulosilytica	3.24334	5.03625e-05	Bacteria	Thermobifida	Actinobacteria	Streptosporangiales	Nocardiopsaceae	Thermobifida
Asaia_sp._W19	3.26208	0.00724089	Bacteria	Asaia	Alphaproteobacteria	Rhodospirillales	Acetobacteraceae	Asaia
Nitrobacter_sp._Nb-311A	3.27301	0.0166419	Bacteria	Nitrobacter	Alphaproteobacteria	Rhizobiales	Bradyrhizobiaceae	Nitrobacter
Pseudophaeobacter_arcticus	3.30752	0.00593699	Bacteria	Pseudophaeobacter	Alphaproteobacteria	Rhodobacterales	Rhodobacteraceae	Pseudophaeobacter
Caulobacter_sp._774	3.35561	5.6067e-09	Bacteria	Caulobacter	Alphaproteobacteria	Caulobacterales	Caulobacteraceae	Caulobacter
Caballeronia_glathei	3.44097	2.1477e-05	Bacteria	Caballeronia	Betaproteobacteria	Burkholderiales	Burkholderiaceae	Caballeronia
Labrys_okinawensis	3.4903	0.0233758	Bacteria	Labrys	Alphaproteobacteria	Rhizobiales	Xanthobacteraceae	Labrys
Salinisphaera_shabanensis	3.49779	7.26246e-05	Bacteria	Salinisphaera	Gammaproteobacteria	Salinisphaerales	Salinisphaeraceae	Salinisphaera
Hahella_ganghwensis	3.60459	0.000842187	Bacteria	Hahella	Gammaproteobacteria	Oceanospirillales	Hahellaceae	Hahella
Fulvimarina_sp._85	3.6149	0.00447807	Bacteria	Fulvimarina	Alphaproteobacteria	Rhizobiales	Aurantimonadaceae	Fulvimarina
Mobiluncus_curtisii	3.63464	0.000204774	Bacteria	Mobiluncus	Actinobacteria	Actinomycetales	Actinomycetaceae	Mobiluncus
Nafulsella_turpanensis	3.64263	0.000310367	Bacteria	Nafulsella	Cytophagia	Cytophagales	Flammeovirgaceae	Nafulsella
Hylemonella_gracilis	3.73426	0.00342885	Bacteria	Hylemonella	Betaproteobacteria	Burkholderiales	Comamonadaceae	Hylemonella
Acidovorax_carolinensis	3.8087	1.04483e-07	Bacteria	Acidovorax	Betaproteobacteria	Burkholderiales	Comamonadaceae	Acidovorax
Cruoricaptor_ignavus	3.84144	0.00425848	Bacteria	Cruoricaptor	Flavobacteriia	Flavobacteriales	Flavobacteriaceae	Cruoricaptor
Janthinobacterium_lividum	3.85941	4.27482e-06	Bacteria	Janthinobacterium	Betaproteobacteria	Burkholderiales	Oxalobacteraceae	Janthinobacterium
Duganella_sp._HH101	3.86421	5.82928e-06	Bacteria	Duganella	Betaproteobacteria	Burkholderiales	Oxalobacteraceae	Duganella
Puniceibacterium_sp._IMCC21224	3.88322	0.00034864	Bacteria	Puniceibacterium	Alphaproteobacteria	Rhodobacterales	Rhodobacteraceae	Puniceibacterium
Opitutus_terrae	3.95196	8.45955e-06	Bacteria	Opitutus	Opitutae	Opitutales	Opitutaceae	Opitutus
Thermocrispum_municipale	3.96204	2.56237e-05	Bacteria	Thermocrispum	Actinobacteria	Pseudonocardiales	Pseudonocardiaceae	Thermocrispum
Sinobacterium_caligoides	3.96382	0.00501521	Bacteria	Sinobacterium	Gammaproteobacteria	Cellvibrionales	Spongiibacteraceae	Sinobacterium
Alkalilimnicola_ehrlichii	4.08334	0.00222802	Bacteria	Alkalilimnicola	Gammaproteobacteria	Chromatiales	Ectothiorhodospiraceae	Alkalilimnicola
Achromobacter_mucicolens	4.09344	5.99399e-14	Bacteria	Achromobacter	Betaproteobacteria	Burkholderiales	Alcaligenaceae	Achromobacter
Xanthobacter_sp._91	4.1131	2.59202e-06	Bacteria	Xanthobacter	Alphaproteobacteria	Rhizobiales	Xanthobacteraceae	Xanthobacter
Ralstonia_solanacearum	4.13951	6.71012e-07	Bacteria	Ralstonia	Betaproteobacteria	Burkholderiales	Burkholderiaceae	Ralstonia
Phreatobacter_oligotrophus	4.15361	0.0100854	Bacteria	Phreatobacter	Alphaproteobacteria			Phreatobacter
Limnohabitans_sp._Jir72	4.17365	6.05759e-05	Bacteria	Limnohabitans	Betaproteobacteria	Burkholderiales	Comamonadaceae	Limnohabitans
Chromohalobacter_canadensis	4.21248	0.000942106	Bacteria	Chromohalobacter	Gammaproteobacteria	Oceanospirillales	Halomonadaceae	Chromohalobacter
Sorangium_cellulosum	4.24318	3.46463e-08	Bacteria	Sorangium	Deltaproteobacteria	Myxococcales	Polyangiaceae	Sorangium
Marinobacter_pelagius	4.3578	8.03557e-08	Bacteria	Marinobacter	Gammaproteobacteria	Alteromonadales	Alteromonadaceae	Marinobacter
Cobetia_crustatorum	4.36959	0.0459004	Bacteria	Cobetia	Gammaproteobacteria	Oceanospirillales	Halomonadaceae	Cobetia
Plantibacter_cousiniae	4.37863	8.74871e-08	Bacteria	Plantibacter	Actinobacteria	Micrococcales	Microbacteriaceae	Plantibacter
Amphritea_balenae	4.39844	7.26246e-05	Bacteria	Amphritea	Gammaproteobacteria	Oceanospirillales	Oceanospirillaceae	Amphritea
Halioglobus_sp._U0301	4.42761	0.00252867	Bacteria	Halioglobus	Gammaproteobacteria	Cellvibrionales	Halieaceae	Halioglobus
Alcanivorax_pacificus	4.44451	3.49503e-05	Bacteria	Alcanivorax	Gammaproteobacteria	Oceanospirillales	Alcanivoracaceae	Alcanivorax
Azotobacter_vinelandii	4.46181	0.000915565	Bacteria	Azotobacter	Gammaproteobacteria	Pseudomonadales	Pseudomonadaceae	Azotobacter
Pseudooceanicola_lipolyticus	4.51551	1.63882e-07	Bacteria	Pseudooceanicola	Alphaproteobacteria	Rhodobacterales	Rhodobacteraceae	Pseudooceanicola
Salinicola_peritrichatus	4.52773	1.00852e-08	Bacteria	Salinicola	Gammaproteobacteria	Oceanospirillales	Halomonadaceae	Salinicola
Desulfatibacillum_alkenivorans	4.53315	7.99305e-06	Bacteria	Desulfatibacillum	Deltaproteobacteria	Desulfobacterales	Desulfobacteraceae	Desulfatibacillum
Ectothiorhodospira_mobilis	4.60726	8.37094e-08	Bacteria	Ectothiorhodospira	Gammaproteobacteria	Chromatiales	Ectothiorhodospiraceae	Ectothiorhodospira
Mangrovitalea_sediminis	4.64065	3.72423e-05	Bacteria	Mangrovitalea	Gammaproteobacteria	Alteromonadales	Alteromonadaceae	Mangrovitalea
Marinospirillum_minutulum	4.65344	0.000533929	Bacteria	Marinospirillum	Gammaproteobacteria	Oceanospirillales	Oceanospirillaceae	Marinospirillum
Thiocapsa_marina	4.66813	3.9236e-08	Bacteria	Thiocapsa	Gammaproteobacteria	Chromatiales	Chromatiaceae	Thiocapsa
Lysobacter_sp._Root604	4.68743	2.97642e-09	Bacteria	Lysobacter	Gammaproteobacteria	Xanthomonadales	Xanthomonadaceae	Lysobacter
Desulfocurvus_vexinensis	4.77426	1.02467e-05	Bacteria	Desulfocurvus	Deltaproteobacteria	Desulfovibrionales	Desulfovibrionaceae	Desulfocurvus
Frateuria_aurantia	4.86167	0.000193612	Bacteria	Frateuria	Gammaproteobacteria	Xanthomonadales	Rhodanobacteraceae	Frateuria
Allochromatium_vinosum	4.86557	0.000210189	Bacteria	Allochromatium	Gammaproteobacteria	Chromatiales	Chromatiaceae	Allochromatium
Hafnia_sp._CBA7124	4.89303	5.90206e-08	Bacteria	Hafnia	Gammaproteobacteria	Enterobacterales	Hafniaceae	Hafnia
Herminiimonas_fonticola	4.91393	0.00664039	Bacteria	Herminiimonas	Betaproteobacteria	Burkholderiales	Oxalobacteraceae	Herminiimonas
Methylocystis_sp._LW5	4.91641	2.90963e-06	Bacteria	Methylocystis	Alphaproteobacteria	Rhizobiales	Methylocystaceae	Methylocystis
Methylobacillus_glycogenes	4.92589	4.23284e-06	Bacteria	Methylobacillus	Betaproteobacteria	Nitrosomonadales	Methylophilaceae	Methylobacillus
Rhodopirellula_islandica	4.9266	5.04991e-09	Bacteria	Rhodopirellula	Planctomycetia	Planctomycetales	Planctomycetaceae	Rhodopirellula
Millisia_brevis	4.94545	1.07145e-05	Bacteria	Millisia	Actinobacteria	Corynebacteriales	Gordoniaceae	Millisia
Alcaligenes_faecalis	4.9819	1.2345e-09	Bacteria	Alcaligenes	Betaproteobacteria	Burkholderiales	Alcaligenaceae	Alcaligenes
Chitinilyticum_aquatile	5.04707	6.10527e-06	Bacteria	Chitinilyticum	Betaproteobacteria	Neisseriales	Chromobacteriaceae	Chitinilyticum
Paucibacter_aquatile	5.0681	1.68595e-08	Bacteria	Paucibacter	Betaproteobacteria	Burkholderiales		Paucibacter
Neorhizobium_galegae	5.11196	1.32815e-05	Bacteria	Neorhizobium	Alphaproteobacteria	Rhizobiales	Rhizobiaceae	Neorhizobium
Microbispora_sp._ATCC_PTA-5024	5.11202	1.65539e-07	Bacteria	Microbispora	Actinobacteria	Streptosporangiales	Streptosporangiaceae	Microbispora
Serratia_sp._S1B	5.11822	4.68575e-07	Bacteria	Serratia	Gammaproteobacteria	Enterobacterales	Yersiniaceae	Serratia
Melittangium_boletus	5.1201	3.9236e-08	Bacteria	Melittangium	Deltaproteobacteria	Myxococcales	Archangiaceae	Melittangium
Tanticharoenia_sakaeratensis	5.15295	2.1477e-05	Bacteria	Tanticharoenia	Alphaproteobacteria	Rhodospirillales	Acetobacteraceae	Tanticharoenia
Rubrimonas_cliftonensis	5.15711	0.00213715	Bacteria	Rubrimonas	Alphaproteobacteria	Rhodobacterales	Rhodobacteraceae	Rubrimonas
Rahnella_sp._DSM_105170	5.15932	1.77658e-07	Bacteria	Rahnella	Gammaproteobacteria	Enterobacterales	Yersiniaceae	Rahnella
Pseudescherichia_vulneris	5.24146	0.000444315	Bacteria	Pseudescherichia	Gammaproteobacteria	Enterobacterales	Enterobacteriaceae	Pseudescherichia
Tumebacillus_permanentifrigoris	5.25269	3.71605e-11	Bacteria	Tumebacillus	Bacilli	Bacillales	Alicyclobacillaceae	Tumebacillus
Acidithiobacillus_thiooxidans	5.29685	0.00368489	Bacteria	Acidithiobacillus	Acidithiobacillia	Acidithiobacillales	Acidithiobacillaceae	Acidithiobacillus
Xenorhabdus_cabanillasii	5.29909	4.02562e-11	Bacteria	Xenorhabdus	Gammaproteobacteria	Enterobacterales	Morganellaceae	Xenorhabdus
Halothiobacillus_neapolitanus	5.30124	0.000431058	Bacteria	Halothiobacillus	Gammaproteobacteria	Chromatiales	Halothiobacillaceae	Halothiobacillus
Serpentinomonas_raichei	5.31082	4.16374e-06	Bacteria	Serpentinomonas	Betaproteobacteria	Burkholderiales	Comamonadaceae	Serpentinomonas
Solimicrobium_silvestre	5.3201	0.000287204	Bacteria	Solimicrobium	Betaproteobacteria	Burkholderiales	Oxalobacteraceae	Solimicrobium
Jiangella_sp._GTF31	5.33385	6.114e-18	Bacteria	Jiangella	Actinobacteria	Jiangellales	Jiangellaceae	Jiangella
Methylobacter_tundripaludum	5.34173	8.62584e-12	Bacteria	Methylobacter	Gammaproteobacteria	Methylococcales	Methylococcaceae	Methylobacter
Paludibacterium_yongneupense	5.35089	0.000299522	Bacteria	Paludibacterium	Betaproteobacteria	Neisseriales	Chromobacteriaceae	Paludibacterium
Thauera_chlorobenzoica	5.56849	9.68572e-15	Bacteria	Thauera	Betaproteobacteria	Rhodocyclales	Zoogloeaceae	Thauera
Alloactinosynnema_iranicum	5.56852	2.57013e-12	Bacteria	Alloactinosynnema	Actinobacteria	Pseudonocardiales	Pseudonocardiaceae	Alloactinosynnema
[Actinopolyspora]_iraqiensis	5.5761	1.50919e-14	Bacteria	Saccharomonospora	Actinobacteria	Pseudonocardiales	Pseudonocardiaceae	Saccharomonospora
Bermanella_marisrubri	5.73626	0.000980581	Bacteria	Bermanella	Gammaproteobacteria	Oceanospirillales	Oceanospirillaceae	Bermanella
Novimethylophilus_kurashikiensis	5.74892	0.000942106	Bacteria	Novimethylophilus	Betaproteobacteria	Nitrosomonadales	Methylophilaceae	Novimethylophilus
Luminiphilus_syltensis	5.76418	0.000925251	Bacteria	Luminiphilus	Gammaproteobacteria	Cellvibrionales	Halieaceae	Luminiphilus
Marinimicrobium_agarilyticum	5.77939	1.56032e-08	Bacteria	Marinimicrobium	Gammaproteobacteria	Cellvibrionales	Cellvibrionaceae	Marinimicrobium
Thiopseudomonas_denitrificans	5.79539	7.90297e-06	Bacteria	Thiopseudomonas	Gammaproteobacteria	Pseudomonadales	Pseudomonadaceae	Thiopseudomonas
Geminicoccus_roseus	5.80368	4.68575e-07	Bacteria	Geminicoccus	Alphaproteobacteria	Rhodospirillales	Geminicoccaceae	Geminicoccus
Solobacterium_sp._Marseille-P4301	5.92333	0.0139614	Bacteria	Solobacterium	Erysipelotrichia	Erysipelotrichales	Erysipelotrichaceae	Solobacterium
Mameliella_alba	5.94677	3.65404e-06	Bacteria	Mameliella	Alphaproteobacteria	Rhodobacterales	Rhodobacteraceae	Mameliella
Candidatus_Chloroploca_asiatica	5.9716	5.02324e-06	Bacteria	Candidatus_Chloroploca	Chloroflexia	Chloroflexales	Oscillochloridaceae	Candidatus_Chloroploca
Sporolactobacillus_terrae	6.09026	4.17783e-12	Bacteria	Sporolactobacillus	Bacilli	Bacillales	Sporolactobacillaceae	Sporolactobacillus
Kandeliimicrobium_roseum	6.11842	5.66694e-08	Bacteria	Kandeliimicrobium	Alphaproteobacteria	Rhodobacterales	Rhodobacteraceae	Kandeliimicrobium
Marichromatium_gracile	6.1287	7.61508e-10	Bacteria	Marichromatium	Gammaproteobacteria	Chromatiales	Chromatiaceae	Marichromatium
Salipiger_marinus	6.14263	1.34362e-09	Bacteria	Salipiger	Alphaproteobacteria	Rhodobacterales	Rhodobacteraceae	Salipiger
Niveispirillum_cyanobacteriorum	6.17219	3.69574e-09	Bacteria	Niveispirillum	Alphaproteobacteria	Rhodospirillales	Rhodospirillaceae	Niveispirillum
Roseovarius_lutimaris	6.21955	5.21194e-19	Bacteria	Roseovarius	Alphaproteobacteria	Rhodobacterales	Rhodobacteraceae	Roseovarius
Pannonibacter_phragmitetus	6.27967	2.83e-11	Bacteria	Pannonibacter	Alphaproteobacteria	Rhodobacterales	Rhodobacteraceae	Pannonibacter
Labrenzia_suaedae	6.28658	4.66461e-11	Bacteria	Labrenzia	Alphaproteobacteria	Rhodobacterales	Rhodobacteraceae	Labrenzia
Desulfuromonas_sp._TF	6.30359	1.91823e-13	Bacteria	Desulfuromonas	Deltaproteobacteria	Desulfuromonadales	Desulfuromonadaceae	Desulfuromonas
Erwinia_billingiae	6.38032	3.47942e-24	Bacteria	Erwinia	Gammaproteobacteria	Enterobacterales	Erwiniaceae	Erwinia
Simplicispira_sp._NY-02	6.40222	1.16276e-12	Bacteria	Simplicispira	Betaproteobacteria	Burkholderiales	Comamonadaceae	Simplicispira
Methylogaea_oryzae	6.52175	6.79167e-06	Bacteria	Methylogaea	Gammaproteobacteria	Methylococcales	Methylococcaceae	Methylogaea
Mycobacterium_avium	6.54188	2.92409e-20	Bacteria	Mycobacterium	Actinobacteria	Corynebacteriales	Mycobacteriaceae	Mycobacterium
Necropsobacter_massiliensis	6.55096	5.59912e-06	Bacteria	Necropsobacter	Gammaproteobacteria	Pasteurellales	Pasteurellaceae	Necropsobacter
Jannaschia_helgolandensis	6.62095	1.65014e-17	Bacteria	Jannaschia	Alphaproteobacteria	Rhodobacterales	Rhodobacteraceae	Jannaschia
Abyssibacter_profundi	6.65508	7.49398e-10	Bacteria	Abyssibacter	Gammaproteobacteria	Salinisphaerales	Salinisphaeraceae	Abyssibacter
Xiangella_phaseoli	6.68589	8.26076e-07	Bacteria	Xiangella	Actinobacteria	Micromonosporales	Micromonosporaceae	Xiangella
Catenuloplanes_japonicus	6.69443	2.20453e-14	Bacteria	Catenuloplanes	Actinobacteria	Micromonosporales	Micromonosporaceae	Catenuloplanes
Methylomagnum_ishizawai	6.70794	3.85289e-08	Bacteria	Methylomagnum	Gammaproteobacteria	Methylococcales	Methylococcaceae	Methylomagnum
Gynuella_sunshinyii	6.73078	8.66882e-09	Bacteria	Gynuella	Gammaproteobacteria	Oceanospirillales	Saccharospirillaceae	Gynuella
Gulbenkiania_mobilis	6.77641	7.93282e-07	Bacteria	Gulbenkiania	Betaproteobacteria	Neisseriales	Chromobacteriaceae	Gulbenkiania
Thioclava_pacifica	6.86839	3.37823e-14	Bacteria	Thioclava	Alphaproteobacteria	Rhodobacterales	Rhodobacteraceae	Thioclava
Sphaerisporangium_sp._LHW63015	6.94043	8.93651e-23	Bacteria	Sphaerisporangium	Actinobacteria	Streptosporangiales	Streptosporangiaceae	Sphaerisporangium
Tolumonas_lignilytica	7.01684	1.42715e-09	Bacteria	Tolumonas	Gammaproteobacteria	Aeromonadales	Aeromonadaceae	Tolumonas
Citrobacter_sp._YR018	7.03069	3.25383e-29	Bacteria	Citrobacter	Gammaproteobacteria	Enterobacterales	Enterobacteriaceae	Citrobacter
Pontibacter_sp._KIRAN	7.03412	3.79631e-18	Bacteria	Pontibacter	Cytophagia	Cytophagales	Hymenobacteraceae	Pontibacter
Sphaerotilus_natans	7.05644	3.73777e-11	Bacteria	Sphaerotilus	Betaproteobacteria	Burkholderiales		Sphaerotilus
Undibacterium_pigrum	7.05784	1.0002e-15	Bacteria	Undibacterium	Betaproteobacteria	Burkholderiales	Oxalobacteraceae	Undibacterium
Calidifontibacter_indicus	7.11447	1.82098e-13	Bacteria	Calidifontibacter	Actinobacteria	Micrococcales	Dermacoccaceae	Calidifontibacter
Nitrospina_gracilis	7.23182	1.53485e-09	Bacteria	Nitrospina	Nitrospinia	Nitrospinales	Nitrospinaceae	Nitrospina
Marinobacterium_aestuarii	7.24268	1.23016e-30	Bacteria	Marinobacterium	Gammaproteobacteria	Oceanospirillales	Oceanospirillaceae	Marinobacterium
Spongiibacter_sp._IMCC21906	7.30697	2.22594e-08	Bacteria	Spongiibacter	Gammaproteobacteria	Cellvibrionales	Spongiibacteraceae	Spongiibacter
Pararhizobium_polonicum	7.48276	3.2396e-11	Bacteria	Pararhizobium	Alphaproteobacteria	Rhizobiales	Rhizobiaceae	Pararhizobium
Dasania_marina	7.63782	4.24434e-11	Bacteria	Dasania	Gammaproteobacteria	Cellvibrionales	Spongiibacteraceae	Dasania
Pantoea_latae	7.7863	4.57977e-27	Bacteria	Pantoea	Gammaproteobacteria	Enterobacterales	Erwiniaceae	Pantoea
Parahaliea_mediterranea	7.79364	1.4509e-11	Bacteria	Parahaliea	Gammaproteobacteria	Cellvibrionales	Halieaceae	Parahaliea
Aidingimonas_halophila	7.83704	8.21059e-10	Bacteria	Aidingimonas	Gammaproteobacteria	Oceanospirillales	Halomonadaceae	Aidingimonas
Methyloferula_stellata	7.93425	1.2334e-11	Bacteria	Methyloferula	Alphaproteobacteria	Rhizobiales	Beijerinckiaceae	Methyloferula
Candidatus_Microthrix_parvicella	8.24807	2.62556e-13	Bacteria	Candidatus_Microthrix	Acidimicrobiia	Acidimicrobiales	Microthrixaceae	Candidatus_Microthrix
Mycolicibacillus_koreensis	8.27383	8.82474e-10	Bacteria	Mycolicibacillus	Actinobacteria	Corynebacteriales	Mycobacteriaceae	Mycolicibacillus
Cedecea_lapagei	8.37254	2.122e-15	Bacteria	Cedecea	Gammaproteobacteria	Enterobacterales	Enterobacteriaceae	Cedecea
Geovibrio_thiophilus	8.53768	3.15906e-15	Bacteria	Geovibrio	Deferribacteres	Deferribacterales	Deferribacteraceae	Geovibrio
Coraliomargarita_akajimensis	8.63168	4.17783e-12	Bacteria	Coraliomargarita	Opitutae	Puniceicoccales	Puniceicoccaceae	Coraliomargarita
Collimonas_pratensis	8.66712	1.15989e-20	Bacteria	Collimonas	Betaproteobacteria	Burkholderiales	Oxalobacteraceae	Collimonas
Okibacterium_fritillariae	8.84014	4.90223e-25	Bacteria	Okibacterium	Actinobacteria	Micrococcales	Microbacteriaceae	Okibacterium
Kingella_potus	8.94197	4.75219e-23	Bacteria	Kingella	Betaproteobacteria	Neisseriales	Neisseriaceae	Kingella
Porticoccus_hydrocarbonoclasticus	8.99861	1.53183e-12	Bacteria	Porticoccus	Gammaproteobacteria	Cellvibrionales	Porticoccaceae	Porticoccus
Afifella_sp._JA968	9.03593	4.08436e-22	Bacteria	Afifella	Alphaproteobacteria	Rhizobiales	Rhodobiaceae	Afifella
Krasilnikovia_cinnamomea	9.07177	2.40465e-21	Bacteria	Krasilnikovia	Actinobacteria	Micromonosporales	Micromonosporaceae	Krasilnikovia
Pseudomonas_fluorescens	9.8272	1.33791e-38	Bacteria	Pseudomonas	Gammaproteobacteria	Pseudomonadales	Pseudomonadaceae	Pseudomonas
Trabulsiella_odontotermitis	9.9995	9.02877e-21	Bacteria	Trabulsiella	Gammaproteobacteria	Enterobacterales	Enterobacteriaceae	Trabulsiella
Leminorella_grimontii	10.4051	3.78419e-17	Bacteria	Leminorella	Gammaproteobacteria	Enterobacterales	Budviciaceae	Leminorella
Aggregatibacter_actinomycetemcomitans	10.4487	2.14121e-28	Bacteria	Aggregatibacter	Gammaproteobacteria	Pasteurellales	Pasteurellaceae	Aggregatibacter
Pseudaestuariivita_atlantica	11.5066	1.16654e-21	Bacteria	Pseudaestuariivita	Alphaproteobacteria	Rhodobacterales	Rhodobacteraceae	Pseudaestuariivita

## Sheet: Table S4
RANK ABUNDANCE - Top 20 Species
Species	Rank	Relative Abundance (%)	Sample Name
Bifidobacterium_longum	1	0.3199	S1
Bifidobacterium_breve	2	0.2536	S1
Bifidobacterium_bifidum	3	0.1414	S1
Bifidobacterium_kashiwanohense	4	0.116	S1
Bifidobacterium_pseudocatenulatum	5	0.049	S1
Bifidobacterium_catenulatum	6	0.0173	S1
Streptococcus_infantarius	7	0.0169	S1
Bifidobacterium_adolescentis	8	0.0089	S1
Bifidobacterium_sp._N4G05	9	0.0052	S1
Collinsella_aerofaciens	10	0.0045	S1
Bifidobacterium_sp._N5G01	11	0.004	S1
Streptococcus_equinus	12	0.0035	S1
Streptococcus_salivarius	13	0.0035	S1
Bifidobacterium_ruminantium	14	0.003	S1
Collinsella_sp._TF05-9AC	15	0.0023	S1
Streptococcus_parasanguinis	16	0.0023	S1
Streptococcus_sp._C150	17	0.0022	S1
Streptococcus_lutetiensis	18	0.0017	S1
Streptococcus_gallolyticus	19	0.0015	S1
Weissella_confusa	20	0.0014	S1
Bifidobacterium_longum	1	0.9547	S2
Bifidobacterium_breve	2	0.0128	S2
Micromonospora_avicenniae	3	0.0039	S2
Streptococcus_salivarius	4	0.0024	S2
Bifidobacterium_adolescentis	5	0.0019	S2
Streptomyces_guanduensis	6	0.0016	S2
Streptococcus_sp._C150	7	0.0015	S2
Bifidobacterium_callitrichos	8	0.0012	S2
Corynebacterium_sp._EPI-003-04-2554_SCH2473622	9	0.0012	S2
Bifidobacterium_bifidum	10	0.0008	S2
Bifidobacterium_myosotis	11	0.0007	S2
Bifidobacterium_pseudocatenulatum	12	0.0007	S2
Bifidobacterium_sp._N5G01	13	0.0007	S2
Bifidobacterium_lemurum	14	0.0006	S2
Bifidobacterium_scardovii	15	0.0006	S2
Bifidobacterium_stellenboschense	16	0.0006	S2
Bifidobacterium_callitrichidarum	17	0.0004	S2
Homo_sapiens	18	0.0004	S2
Bifidobacterium_kashiwanohense	19	0.0003	S2
Bifidobacterium_scaligerum	20	0.0003	S2
Bifidobacterium_longum	1	0.1786	S3
Blautia_obeum	2	0.1282	S3
Bifidobacterium_kashiwanohense	3	0.1271	S3
Bifidobacterium_bifidum	4	0.1043	S3
[Eubacterium]_hallii	5	0.0666	S3
Gemmiger_formicilis	6	0.0603	S3
Bifidobacterium_pseudocatenulatum	7	0.0465	S3
Bifidobacterium_breve	8	0.0455	S3
Akkermansia_muciniphila	9	0.0422	S3
Bifidobacterium_catenulatum	10	0.0178	S3
Dorea_longicatena	11	0.0102	S3
Collinsella_aerofaciens	12	0.0082	S3
Bifidobacterium_adolescentis	13	0.008	S3
Lactobacillus_ruminis	14	0.0074	S3
Eubacterium_sp._AM28-29	15	0.0072	S3
Catenibacterium_sp._co_0103	16	0.0067	S3
Bifidobacterium_sp._N4G05	17	0.0057	S3
Catenibacterium_mitsuokai	18	0.0041	S3
Holdemanella_biformis	19	0.0041	S3
Slackia_isoflavoniconvertens	20	0.0036	S3
Bifidobacterium_longum	1	0.5382	S4
Bifidobacterium_breve	2	0.2211	S4
Bifidobacterium_kashiwanohense	3	0.0889	S4
Bifidobacterium_pseudocatenulatum	4	0.0749	S4
Bifidobacterium_catenulatum	5	0.0137	S4
Bifidobacterium_adolescentis	6	0.0061	S4
Akkermansia_muciniphila	7	0.0056	S4
Bifidobacterium_sp._N4G05	8	0.0056	S4
Streptococcus_salivarius	9	0.0036	S4
Bifidobacterium_sp._N5G01	10	0.0035	S4
Corynebacterium_sp._EPI-003-04-2554_SCH2473622	11	0.0035	S4
Eubacterium_limosum	12	0.0025	S4
Actinomyces_sp._ICM47	13	0.002	S4
Bifidobacterium_dentium	14	0.0017	S4
Streptococcus_parasanguinis	15	0.0016	S4
Streptococcus_infantarius	16	0.0014	S4
Bifidobacterium_bifidum	17	0.0013	S4
Blautia_wexlerae	18	0.001	S4
Eggerthella_lenta	19	0.0009	S4
Streptococcus_sp._C150	20	0.0008	S4
Pseudomonas_fluorescens	1	0.1349	S5
Bifidobacterium_breve	2	0.1236	S5
Pseudomonas_sp._NC02	3	0.1149	S5
Pseudomonas_sp._PE-S1G-1	4	0.0896	S5
Pseudomonas_sp._Ag1	5	0.0741	S5
Bifidobacterium_longum	6	0.0374	S5
Mycobacterium_avium	7	0.0348	S5
Pseudomonas_yamanorum	8	0.0283	S5
Pseudomonas_sp._ATCC_PTA-122608	9	0.0282	S5
Saccharomyces_cerevisiae	10	0.0229	S5
Pseudomonas_sp._PAMC_26793	11	0.0204	S5
Pseudomonas_sp._PAMC_25886	12	0.0183	S5
Pseudomonas_sp._286	13	0.0112	S5
Pseudomonas_sp._K2I15	14	0.0112	S5
Pseudomonas_sp._ICMP_8385	15	0.0084	S5
Pseudomonas_putida	16	0.0083	S5
Pseudomonas_sp._SCPG-7	17	0.0068	S5
Pseudomonas_syringae	18	0.0068	S5
Aggregatibacter_actinomycetemcomitans	19	0.0061	S5
Pseudomonas_chlororaphis	20	0.0057	S5
Bifidobacterium_longum	1	0.5629	S6
Bifidobacterium_breve	2	0.2949	S6
Bifidobacterium_kashiwanohense	3	0.062	S6
Bifidobacterium_pseudocatenulatum	4	0.0261	S6
Bifidobacterium_catenulatum	5	0.0094	S6
Bifidobacterium_dentium	6	0.0052	S6
Bifidobacterium_sp._N4G05	7	0.0038	S6
Bifidobacterium_adolescentis	8	0.0035	S6
Corynebacterium_sp._EPI-003-04-2554_SCH2473622	9	0.0033	S6
Streptococcus_salivarius	10	0.0023	S6
Bifidobacterium_sp._N5G01	11	0.0022	S6
Streptococcus_sp._C150	12	0.0014	S6
Bifidobacterium_bifidum	13	0.0012	S6
Eggerthella_lenta	14	0.0008	S6
Isoptericola_variabilis	15	0.0007	S6
Actinomyces_sp._HPA0247	16	0.0006	S6
Bifidobacterium_scardovii	17	0.0006	S6
Streptococcus_lutetiensis	18	0.0006	S6
Bifidobacterium_moukalabense	19	0.0005	S6
Schaalia_odontolytica	20	0.0005	S6
Bifidobacterium_longum	1	0.8685	S7
Bifidobacterium_kashiwanohense	2	0.0355	S7
Bifidobacterium_breve	3	0.0218	S7
Bifidobacterium_pseudocatenulatum	4	0.0137	S7
Lactobacillus_brevis	5	0.0106	S7
Corynebacterium_sp._EPI-003-04-2554_SCH2473622	6	0.0057	S7
Bifidobacterium_catenulatum	7	0.0054	S7
Blautia_wexlerae	8	0.0025	S7
Bifidobacterium_sp._N4G05	9	0.0022	S7
Bifidobacterium_adolescentis	10	0.0018	S7
Actinomyces_sp._ICM47	11	0.0017	S7
Enterococcus_avium	12	0.0014	S7
Eggerthella_lenta	13	0.0013	S7
Pediococcus_pentosaceus	14	0.0013	S7
Bifidobacterium_sp._N5G01	15	0.0012	S7
Bifidobacterium_bifidum	16	0.0011	S7
Bifidobacterium_scardovii	17	0.0007	S7
Bifidobacterium_stellenboschense	18	0.0007	S7
Bifidobacterium_aesculapii	19	0.0006	S7
Bifidobacterium_dentium	20	0.0006	S7
Bifidobacterium_breve	1	0.4539	S8
Leuconostoc_suionicum	2	0.0888	S8
Enterococcus_faecium	3	0.0482	S8
Akkermansia_muciniphila	4	0.043	S8
Leuconostoc_mesenteroides	5	0.0371	S8
Anaerostipes_hadrus	6	0.0282	S8
Bifidobacterium_longum	7	0.0206	S8
Blautia_wexlerae	8	0.0176	S8
Firmicutes_bacterium_AF12-30	9	0.0153	S8
Enterococcus_durans	10	0.0139	S8
Eggerthella_lenta	11	0.0131	S8
Ruminococcus_lactaris	12	0.0117	S8
Lactococcus_lactis	13	0.0099	S8
Streptococcus_salivarius	14	0.0083	S8
Blautia_obeum	15	0.0065	S8
Streptococcus_sp._C150	16	0.0063	S8
Actinomyces_sp._ICM47	17	0.0047	S8
[Clostridium]_cocleatum	18	0.0042	S8
[Ruminococcus]_gnavus	19	0.004	S8
[Eubacterium]_rectale	20	0.0039	S8
Bifidobacterium_breve	1	0.3801	S9
Bifidobacterium_pseudocatenulatum	2	0.1363	S9
[Eubacterium]_hallii	3	0.0752	S9
Enterococcus_devriesei	4	0.0657	S9
Bifidobacterium_longum	5	0.0247	S9
[Eubacterium]_rectale	6	0.0217	S9
Akkermansia_muciniphila	7	0.0178	S9
Enterococcus_faecium	8	0.0165	S9
Blautia_wexlerae	9	0.0155	S9
Lactococcus_lactis	10	0.0135	S9
Collinsella_aerofaciens	11	0.0124	S9
Clostridium_ventriculi	12	0.0101	S9
Coprococcus_catus	13	0.0076	S9
Faecalibacterium_prausnitzii	14	0.007	S9
Bifidobacterium_adolescentis	15	0.0052	S9
Blautia_obeum	16	0.0051	S9
Eggerthella_lenta	17	0.0047	S9
Enterococcus_casseliflavus	18	0.0043	S9
Ruminococcus_sp._AM42-11	19	0.0039	S9
Actinomyces_sp._ICM47	20	0.0036	S9
Bifidobacterium_pseudocatenulatum	1	0.2603	S10
Ruminococcus_sp._AM42-11	2	0.1361	S10
[Eubacterium]_hallii	3	0.0753	S10
Collinsella_aerofaciens	4	0.0248	S10
Lactococcus_lactis	5	0.0231	S10
Fusicatenibacter_saccharivorans	6	0.0154	S10
Akkermansia_muciniphila	7	0.0139	S10
Bifidobacterium_longum	8	0.0139	S10
Ruminococcus_sp._AF20-12LB	9	0.0128	S10
Anaerostipes_hadrus	10	0.0127	S10
Blautia_obeum	11	0.0093	S10
Ruminococcus_sp._AF46-10NS	12	0.0089	S10
Blautia_wexlerae	13	0.0083	S10
Ruminococcus_sp._AF31-8BH	14	0.0076	S10
Collinsella_sp._TF05-9AC	15	0.0072	S10
Coprococcus_catus	16	0.0067	S10
Streptococcus_salivarius	17	0.0066	S10
Bifidobacterium_adolescentis	18	0.0063	S10
Bifidobacterium_breve	19	0.0063	S10
Ruminococcus_lactaris	20	0.0063	S10
Bifidobacterium_breve	1	0.4252	S11
Bifidobacterium_kashiwanohense	2	0.1965	S11
Bifidobacterium_bifidum	3	0.163	S11
Bifidobacterium_pseudocatenulatum	4	0.0803	S11
Bifidobacterium_longum	5	0.0448	S11
Bifidobacterium_catenulatum	6	0.0256	S11
Bifidobacterium_sp._N4G05	7	0.0121	S11
Bifidobacterium_adolescentis	8	0.0115	S11
Bifidobacterium_sp._N5G01	9	0.008	S11
Eubacterium_limosum	10	0.0032	S11
Streptococcus_salivarius	11	0.0026	S11
Streptococcus_sp._C150	12	0.0015	S11
Streptococcus_parasanguinis	13	0.0014	S11
Bifidobacterium_pseudolongum	14	0.001	S11
Lactobacillus_ruminis	15	0.0008	S11
Bifidobacterium_imperatoris	16	0.0007	S11
Bifidobacterium_scardovii	17	0.0006	S11
Bifidobacterium_subtile	18	0.0006	S11
Bifidobacterium_angulatum	19	0.0005	S11
Bifidobacterium_stellenboschense	20	0.0005	S11
Bifidobacterium_kashiwanohense	1	0.1306	S12
Pseudomonas_fluorescens	2	0.0856	S12
Pseudomonas_sp._NC02	3	0.0733	S12
Bifidobacterium_longum	4	0.0702	S12
Bifidobacterium_breve	5	0.0612	S12
Pseudomonas_sp._PE-S1G-1	6	0.0572	S12
Bifidobacterium_pseudocatenulatum	7	0.0508	S12
Bifidobacterium_bifidum	8	0.0488	S12
Pseudomonas_sp._Ag1	9	0.0474	S12
Pediococcus_pentosaceus	10	0.0337	S12
Mycobacterium_avium	11	0.0223	S12
Pseudomonas_yamanorum	12	0.0182	S12
Pseudomonas_sp._ATCC_PTA-122608	13	0.0177	S12
Bifidobacterium_catenulatum	14	0.0168	S12
Pseudomonas_sp._PAMC_26793	15	0.013	S12
Pseudomonas_sp._PAMC_25886	16	0.0118	S12
Dorea_longicatena	17	0.01	S12
Lactobacillus_ruminis	18	0.0097	S12
Bifidobacterium_sp._N4G05	19	0.0079	S12
Bifidobacterium_adolescentis	20	0.0072	S12
Bifidobacterium_kashiwanohense	1	0.243	S13
Bifidobacterium_bifidum	2	0.1756	S13
Bifidobacterium_longum	3	0.1501	S13
Bifidobacterium_breve	4	0.1466	S13
Bifidobacterium_pseudocatenulatum	5	0.0968	S13
Lactobacillus_ruminis	6	0.0544	S13
Bifidobacterium_catenulatum	7	0.0313	S13
Bifidobacterium_sp._N4G05	8	0.0144	S13
Bifidobacterium_adolescentis	9	0.0141	S13
Bifidobacterium_sp._N5G01	10	0.0093	S13
Blautia_wexlerae	11	0.0043	S13
Collinsella_aerofaciens	12	0.0037	S13
Streptococcus_salivarius	13	0.0033	S13
Streptococcus_sp._C150	14	0.002	S13
Blautia_obeum	15	0.0018	S13
Eubacterium_limosum	16	0.0014	S13
Collinsella_sp._TF05-9AC	17	0.0013	S13
Bifidobacterium_pseudolongum	18	0.0012	S13
Dorea_longicatena	19	0.0012	S13
Streptococcus_parasanguinis	20	0.0011	S13
Bifidobacterium_kashiwanohense	1	0.2158	S14
Bifidobacterium_bifidum	2	0.1785	S14
Bifidobacterium_breve	3	0.1242	S14
Bifidobacterium_pseudocatenulatum	4	0.0998	S14
Bifidobacterium_longum	5	0.0679	S14
[Eubacterium]_hallii	6	0.0427	S14
Akkermansia_muciniphila	7	0.0402	S14
Bifidobacterium_catenulatum	8	0.029	S14
Bifidobacterium_sp._N4G05	9	0.0235	S14
Bifidobacterium_sp._N5G01	10	0.0164	S14
Bifidobacterium_adolescentis	11	0.0145	S14
Dorea_longicatena	12	0.0125	S14
Blautia_wexlerae	13	0.0114	S14
Collinsella_aerofaciens	14	0.0084	S14
Lactobacillus_ruminis	15	0.0074	S14
Eggerthella_lenta	16	0.0064	S14
Blautia_obeum	17	0.0047	S14
Collinsella_sp._TF05-9AC	18	0.003	S14
Dorea_formicigenerans	19	0.0028	S14
Streptococcus_salivarius	20	0.0027	S14
Bifidobacterium_breve	1	0.4924	S15
Bifidobacterium_longum	2	0.2816	S15
Akkermansia_muciniphila	3	0.0837	S15
Bifidobacterium_animalis	4	0.0372	S15
Enterococcus_faecium	5	0.0197	S15
Enterococcus_pseudoavium	6	0.0192	S15
Enterococcus_durans	7	0.0057	S15
Eggerthella_lenta	8	0.0046	S15
Bifidobacterium_pseudocatenulatum	9	0.0029	S15
Streptococcus_infantarius	10	0.002	S15
[Ruminococcus]_gnavus	11	0.0017	S15
Bifidobacterium_bifidum	12	0.0016	S15
[Clostridium]_innocuum	13	0.0013	S15
Sutterella_wadsworthensis	14	0.0012	S15
Blautia_sp._An81	15	0.0011	S15
Bifidobacterium_scardovii	16	0.001	S15
Erysipelatoclostridium_ramosum	17	0.001	S15
Bifidobacterium_adolescentis	18	0.0009	S15
Blautia_producta	19	0.0009	S15
Blautia_sp._An46	20	0.0009	S15
Bifidobacterium_breve	1	0.4395	S16
Pseudomonas_fluorescens	2	0.0795	S16
Pseudomonas_sp._NC02	3	0.0679	S16
Pseudomonas_sp._PE-S1G-1	4	0.0527	S16
Bifidobacterium_longum	5	0.0437	S16
Pseudomonas_sp._Ag1	6	0.0436	S16
Mycobacterium_avium	7	0.0205	S16
Pseudomonas_sp._ATCC_PTA-122608	8	0.0169	S16
Pseudomonas_yamanorum	9	0.0168	S16
Streptococcus_gallolyticus	10	0.0126	S16
Pseudomonas_sp._PAMC_26793	11	0.012	S16
Pseudomonas_sp._PAMC_25886	12	0.0106	S16
Pseudomonas_sp._K2I15	13	0.0067	S16
Pseudomonas_sp._286	14	0.0065	S16
Streptococcus_pasteurianus	15	0.0052	S16
Pseudomonas_putida	16	0.005	S16
Pseudomonas_sp._ICMP_8385	17	0.0048	S16
Pseudomonas_sp._SCPG-7	18	0.004	S16
Pseudomonas_syringae	19	0.0039	S16
Streptococcus_macedonicus	20	0.0038	S16
Bifidobacterium_longum	1	0.4983	S17
[Ruminococcus]_gnavus	2	0.1387	S17
Bifidobacterium_animalis	3	0.1321	S17
Akkermansia_muciniphila	4	0.0648	S17
Enterococcus_faecium	5	0.0137	S17
Bifidobacterium_breve	6	0.0133	S17
Weissella_confusa	7	0.0104	S17
Eggerthella_lenta	8	0.0093	S17
Erysipelatoclostridium_ramosum	9	0.009	S17
Blautia_producta	10	0.0088	S17
Anaerostipes_caccae	11	0.0082	S17
Enterococcus_avium	12	0.0068	S17
Tyzzerella_sp._Marseille-P3062	13	0.0065	S17
Streptococcus_infantarius	14	0.0045	S17
Bifidobacterium_pseudocatenulatum	15	0.0029	S17
Bifidobacterium_bifidum	16	0.002	S17
Clostridioides_difficile	17	0.0018	S17
Enterococcus_faecalis	18	0.0018	S17
Blautia_obeum	19	0.0017	S17
Weissella_cibaria	20	0.0016	S17
Bifidobacterium_breve	1	0.5724	S18
Bifidobacterium_longum	2	0.3362	S18
[Ruminococcus]_gnavus	3	0.0259	S18
Akkermansia_muciniphila	4	0.0078	S18
Bifidobacterium_animalis	5	0.0074	S18
Collinsella_intestinalis	6	0.0043	S18
Bifidobacterium_pseudocatenulatum	7	0.0034	S18
Eubacterium_sp._TM06-47	8	0.0021	S18
Micromonospora_avicenniae	9	0.0021	S18
Blautia_producta	10	0.002	S18
Bifidobacterium_bifidum	11	0.0019	S18
Eggerthella_lenta	12	0.0018	S18
Erysipelatoclostridium_ramosum	13	0.0018	S18
Tyzzerella_sp._Marseille-P3062	14	0.0012	S18
Bifidobacterium_adolescentis	15	0.0011	S18
Bifidobacterium_scardovii	16	0.001	S18
Eubacterium_limosum	17	0.001	S18
Clostridioides_difficile	18	0.0008	S18
Enterococcus_avium	19	0.0008	S18
Streptococcus_salivarius	20	0.0008	S18
Bifidobacterium_breve	1	0.8513	S19
Akkermansia_muciniphila	2	0.0581	S19
Bifidobacterium_longum	3	0.0344	S19
Lactobacillus_mucosae	4	0.0148	S19
Eubacterium_limosum	5	0.0107	S19
Enterococcus_avium	6	0.0037	S19
Bifidobacterium_pseudocatenulatum	7	0.0024	S19
Bifidobacterium_bifidum	8	0.0018	S19
[Ruminococcus]_gnavus	9	0.0015	S19
Bifidobacterium_scardovii	10	0.0013	S19
Eggerthella_lenta	11	0.0013	S19
Streptococcus_salivarius	12	0.0013	S19
Bifidobacterium_adolescentis	13	0.0012	S19
Lactobacillus_paracasei	14	0.0012	S19
Lactococcus_garvieae	15	0.0008	S19
Streptococcus_sp._C150	16	0.0007	S19
Eubacterium_callanderi	17	0.0006	S19
Clostridioides_difficile	18	0.0005	S19
Lactococcus_lactis	19	0.0005	S19
Enterococcus_faecium	20	0.0004	S19
Bifidobacterium_breve	1	0.7894	S20
Bifidobacterium_longum	2	0.0484	S20
Pseudomonas_fluorescens	3	0.018	S20
Pseudomonas_sp._NC02	4	0.015	S20
Lactobacillus_mucosae	5	0.0146	S20
Akkermansia_muciniphila	6	0.0128	S20
Pseudomonas_sp._PE-S1G-1	7	0.0119	S20
Pseudomonas_sp._Ag1	8	0.0097	S20
Enterococcus_dispar	9	0.0059	S20
Mycobacterium_avium	10	0.0044	S20
Pseudomonas_sp._ATCC_PTA-122608	11	0.0037	S20
Pseudomonas_yamanorum	12	0.0037	S20
Eggerthella_lenta	13	0.0034	S20
Pseudomonas_sp._PAMC_26793	14	0.0027	S20
Enterococcus_avium	15	0.0024	S20
Pseudomonas_sp._PAMC_25886	16	0.0024	S20
Bifidobacterium_pseudocatenulatum	17	0.0022	S20
Enterococcus_hirae	18	0.0015	S20
Pseudomonas_sp._286	19	0.0015	S20
Pseudomonas_sp._K2I15	20	0.0015	S20
Bifidobacterium_breve	1	0.8416	S21
Bifidobacterium_longum	2	0.0676	S21
Akkermansia_muciniphila	3	0.0404	S21
Eubacterium_limosum	4	0.0109	S21
[Ruminococcus]_gnavus	5	0.0076	S21
Enterococcus_avium	6	0.0039	S21
Bifidobacterium_pseudocatenulatum	7	0.0023	S21
Eggerthella_lenta	8	0.0016	S21
Enterococcus_raffinosus	9	0.0015	S21
Bifidobacterium_scardovii	10	0.0014	S21
Bifidobacterium_adolescentis	11	0.0012	S21
Streptococcus_salivarius	12	0.0011	S21
Bifidobacterium_bifidum	13	0.001	S21
Lactococcus_lactis	14	0.0009	S21
Streptococcus_sp._C150	15	0.0006	S21
Blautia_hominis	16	0.0005	S21
Enterococcus_faecium	17	0.0005	S21
Eubacterium_callanderi	18	0.0005	S21
Blautia_marasmi	19	0.0004	S21
Clostridioides_difficile	20	0.0003	S21
Bifidobacterium_longum	1	0.8714	S22
Bifidobacterium_breve	2	0.0409	S22
Akkermansia_muciniphila	3	0.0408	S22
[Ruminococcus]_gnavus	4	0.0072	S22
Eubacterium_limosum	5	0.0071	S22
Corynebacterium_sp._EPI-003-04-2554_SCH2473622	6	0.006	S22
Eggerthella_lenta	7	0.0018	S22
Bifidobacterium_bifidum	8	0.001	S22
Enterococcus_avium	9	0.0009	S22
Bifidobacterium_pseudocatenulatum	10	0.0008	S22
Bifidobacterium_aesculapii	11	0.0007	S22
Bifidobacterium_scardovii	12	0.0006	S22
Dorea_formicigenerans	13	0.0006	S22
Bifidobacterium_catulorum	14	0.0005	S22
Bifidobacterium_imperatoris	15	0.0005	S22
Bifidobacterium_pullorum	16	0.0005	S22
Bifidobacterium_simiarum	17	0.0005	S22
Schaalia_odontolytica	18	0.0005	S22
Actinomyces_sp._HMSC035G02	19	0.0004	S22
Enterococcus_gallinarum	20	0.0004	S22
Listeria_monocytogenes	1	0.4945	S23
Saccharomyces_cerevisiae	2	0.1534	S23
Bacillus_subtilis	3	0.1314	S23
Enterococcus_faecalis	4	0.0655	S23
Salmonella_enterica	5	0.0376	S23
Staphylococcus_aureus	6	0.0298	S23
Pseudomonas_aeruginosa	7	0.0284	S23
Cryptococcus_neoformans	8	0.0191	S23
Lactobacillus_fermentum	9	0.0148	S23
Escherichia_coli	10	0.011	S23
Homo_sapiens	11	0.0009	S23
Stenotrophomonas_maltophilia	12	0.0009	S23
Saccharomyces_eubayanus	13	0.0004	S23
Clostridioides_difficile	14	0.0003	S23
Proteus_mirabilis	15	0.0003	S23
Listeria_ivanovii	16	0.0002	S23
Listeria_welshimeri	17	0.0002	S23
Acinetobacter_baumannii	18	0.0001	S23
Aspergillus_sclerotioniger	19	0.0001	S23
Bacillus_cereus	20	0.0001	S23
Rhizobiales_bacterium_CCH3-A5	1	0.445	S24
Porphyrobacter_donghaensis	2	0.1247	S24
Bosea_sp._RAC05	3	0.0519	S24
Porphyrobacter_sp._AAP82	4	0.0308	S24
Porphyrobacter_colymbi	5	0.0249	S24
Porphyrobacter_sp._CACIAM_03H1	6	0.015	S24
Methylobacterium_brachiatum	7	0.0141	S24
Bosea_vaviloviae	8	0.0121	S24
Erythrobacteraceae_bacterium_CCH12-C2	9	0.011	S24
Porphyrobacter_sp._LM_6	10	0.0085	S24
Porphyrobacter_sp._TH134	11	0.0081	S24
Porphyrobacter_sp._HT-58-2	12	0.0078	S24
Porphyrobacter_neustonensis	13	0.007	S24
Porphyrobacter_tepidarius	14	0.0062	S24
Porphyrobacter_sanguineus	15	0.0055	S24
Porphyrobacter_dokdonensis	16	0.005	S24
Porphyrobacter_sp._AAP60	17	0.0048	S24
Porphyrobacter_cryptus	18	0.0047	S24
Methylobacterium_sp._GXF4	19	0.0041	S24
Porphyrobacter_sp._HL-46	20	0.0041	S24

## Sheet: Table S5
			Taxonomy
Taxa	log2FoldChange	padj	Domain	Phylum	Class	Order	Family	Genus	Species
Clostridiaceae_bacterium_OM02-2AC	-8.5584	0.00189943	Bacteria	Firmicutes	Clostridia	Clostridiales	Clostridiaceae		Clostridiaceae_bacterium_OM02-2AC
Melissococcus_sp._OM08-11BH	-7.10494	8.31106e-05	Bacteria	Firmicutes	Bacilli	Lactobacillales	Enterococcaceae	Melissococcus	Melissococcus_sp._OM08-11BH
Streptococcus_sp._263_SSPC	-6.8426	0.000270107	Bacteria	Firmicutes	Bacilli	Lactobacillales	Streptococcaceae	Streptococcus	Streptococcus_sp._263_SSPC
Streptococcus_infantarius	-6.78442	0.000672529	Bacteria	Firmicutes	Bacilli	Lactobacillales	Streptococcaceae	Streptococcus	Streptococcus_infantarius
Leifsonia_sp._ku-ls	-6.76369	0.000109736	Bacteria	Actinobacteria	Actinobacteria	Micrococcales	Microbacteriaceae	Leifsonia	Leifsonia_sp._ku-ls
Tyzzerella_sp._Marseille-P3062	-6.52139	0.0015091	Bacteria	Firmicutes	Clostridia	Clostridiales	Lachnospiraceae	Tyzzerella	Tyzzerella_sp._Marseille-P3062
Kytococcus_sedentarius	-6.46446	0.00311958	Bacteria	Actinobacteria	Actinobacteria	Micrococcales	Dermacoccaceae	Kytococcus	Kytococcus_sedentarius
Streptococcus_sp._HPH0090	-6.32813	1.96483e-05	Bacteria	Firmicutes	Bacilli	Lactobacillales	Streptococcaceae	Streptococcus	Streptococcus_sp._HPH0090
Streptococcus_sp._FDAARGOS_192	-6.2917	0.000170306	Bacteria	Firmicutes	Bacilli	Lactobacillales	Streptococcaceae	Streptococcus	Streptococcus_sp._FDAARGOS_192
Eubacterium_callanderi	-6.2713	0.00228523	Bacteria	Firmicutes	Clostridia	Clostridiales	Eubacteriaceae	Eubacterium	Eubacterium_callanderi
Ruminococcus_sp._AF21-42	-6.23541	0.0152967	Bacteria	Firmicutes	Clostridia	Clostridiales	Ruminococcaceae	Ruminococcus	Ruminococcus_sp._AF21-42
Lactococcus_lactis	-6.08574	6.29914e-09	Bacteria	Firmicutes	Bacilli	Lactobacillales	Streptococcaceae	Lactococcus	Lactococcus_lactis
Streptococcus_sp._HMSC074F05	-6.07074	5.00055e-05	Bacteria	Firmicutes	Bacilli	Lactobacillales	Streptococcaceae	Streptococcus	Streptococcus_sp._HMSC074F05
Leuconostoc_citreum	-6.02815	0.00636385	Bacteria	Firmicutes	Bacilli	Lactobacillales	Leuconostocaceae	Leuconostoc	Leuconostoc_citreum
Eubacterium_limosum	-6.02586	0.0284292	Bacteria	Firmicutes	Clostridia	Clostridiales	Eubacteriaceae	Eubacterium	Eubacterium_limosum
Streptococcus_sp._AM43-2AT	-6.01625	3.13454e-05	Bacteria	Firmicutes	Bacilli	Lactobacillales	Streptococcaceae	Streptococcus	Streptococcus_sp._AM43-2AT
Burkholderia_sp._AU27893	-5.9912	9.69563e-05	Bacteria	Proteobacteria	Betaproteobacteria	Burkholderiales	Burkholderiaceae	Burkholderia	Burkholderia_sp._AU27893
Actinomyces_sp._ph3	-5.94265	0.038072	Bacteria	Actinobacteria	Actinobacteria	Actinomycetales	Actinomycetaceae	Actinomyces	Actinomyces_sp._ph3
Lactococcus_garvieae	-5.93835	0.000535851	Bacteria	Firmicutes	Bacilli	Lactobacillales	Streptococcaceae	Lactococcus	Lactococcus_garvieae
Coprococcus_eutactus	-5.93589	0.0434631	Bacteria	Firmicutes	Clostridia	Clostridiales	Lachnospiraceae	Coprococcus	Coprococcus_eutactus
Roseburia_inulinivorans	-5.92465	0.0110708	Bacteria	Firmicutes	Clostridia	Clostridiales	Lachnospiraceae	Roseburia	Roseburia_inulinivorans
Streptococcus_sp._45	-5.84708	0.000169369	Bacteria	Firmicutes	Bacilli	Lactobacillales	Streptococcaceae	Streptococcus	Streptococcus_sp._45
Blautia_sp._SF-50	-5.83513	0.00223939	Bacteria	Firmicutes	Clostridia	Clostridiales	Lachnospiraceae	Blautia	Blautia_sp._SF-50
Streptococcus_sp._HMSC072D03	-5.79885	7.59601e-06	Bacteria	Firmicutes	Bacilli	Lactobacillales	Streptococcaceae	Streptococcus	Streptococcus_sp._HMSC072D03
Streptococcus_caballi	-5.79771	0.00367818	Bacteria	Firmicutes	Bacilli	Lactobacillales	Streptococcaceae	Streptococcus	Streptococcus_caballi
Streptococcus_sp._HMSC062D07	-5.79526	0.00279422	Bacteria	Firmicutes	Bacilli	Lactobacillales	Streptococcaceae	Streptococcus	Streptococcus_sp._HMSC062D07
Enterococcus_gilvus	-5.7924	0.0449905	Bacteria	Firmicutes	Bacilli	Lactobacillales	Enterococcaceae	Enterococcus	Enterococcus_gilvus
Anaeromassilibacillus_sp._An172	-5.76769	0.00268128	Bacteria	Firmicutes	Clostridia	Clostridiales	Ruminococcaceae	Anaeromassilibacillus	Anaeromassilibacillus_sp._An172
Clostridiales_bacterium_CHKCI006	-5.72945	0.00502588	Bacteria	Firmicutes	Clostridia	Clostridiales			Clostridiales_bacterium_CHKCI006
Lachnoclostridium_sp._An169	-5.66924	0.00052231	Bacteria	Firmicutes	Clostridia	Clostridiales	Lachnospiraceae	Lachnoclostridium	Lachnoclostridium_sp._An169
Streptococcus_sp._HMSC072G04	-5.6425	0.000349707	Bacteria	Firmicutes	Bacilli	Lactobacillales	Streptococcaceae	Streptococcus	Streptococcus_sp._HMSC072G04
Leifsonia_sp._21MFCrub1.1	-5.61036	0.00440377	Bacteria	Actinobacteria	Actinobacteria	Micrococcales	Microbacteriaceae	Leifsonia	Leifsonia_sp._21MFCrub1.1
Streptococcus_sp._HMSC078H12	-5.59692	7.49622e-06	Bacteria	Firmicutes	Bacilli	Lactobacillales	Streptococcaceae	Streptococcus	Streptococcus_sp._HMSC078H12
Streptococcus_sp._343_SSPC	-5.59352	0.000213242	Bacteria	Firmicutes	Bacilli	Lactobacillales	Streptococcaceae	Streptococcus	Streptococcus_sp._343_SSPC
Leifsonia_sp._M321_24_2	-5.56887	0.000105197	Bacteria	Actinobacteria	Actinobacteria	Micrococcales	Microbacteriaceae	Leifsonia	Leifsonia_sp._M321_24_2
Eubacterium_sp._AM05-23	-5.53557	0.000231224	Bacteria	Firmicutes	Clostridia	Clostridiales	Eubacteriaceae	Eubacterium	Eubacterium_sp._AM05-23
Streptococcus_sp._HMSC073D05	-5.5273	0.000300884	Bacteria	Firmicutes	Bacilli	Lactobacillales	Streptococcaceae	Streptococcus	Streptococcus_sp._HMSC073D05
Clostridiales_bacterium_Marseille-P5551	-5.51498	0.000796819	Bacteria	Firmicutes	Clostridia	Clostridiales			Clostridiales_bacterium_Marseille-P5551
Streptococcus_devriesei	-5.5039	5.4342e-05	Bacteria	Firmicutes	Bacilli	Lactobacillales	Streptococcaceae	Streptococcus	Streptococcus_devriesei
Streptococcus_sp._HMSC057G03	-5.48615	7.1868e-05	Bacteria	Firmicutes	Bacilli	Lactobacillales	Streptococcaceae	Streptococcus	Streptococcus_sp._HMSC057G03
Actinomyces_sp._oral_taxon_181	-5.46872	0.00593492	Bacteria	Actinobacteria	Actinobacteria	Actinomycetales	Actinomycetaceae	Actinomyces	Actinomyces_sp._oral_taxon_181
Blautia_obeum	-5.46596	0.00829663	Bacteria	Firmicutes	Clostridia	Clostridiales	Lachnospiraceae	Blautia	Blautia_obeum
Blautia_sp._OF03-15BH	-5.45105	0.00322177	Bacteria	Firmicutes	Clostridia	Clostridiales	Lachnospiraceae	Blautia	Blautia_sp._OF03-15BH
Actinomyces_sp._ICM39	-5.40247	7.39819e-07	Bacteria	Actinobacteria	Actinobacteria	Actinomycetales	Actinomycetaceae	Actinomyces	Actinomyces_sp._ICM39
Blautia_wexlerae	-5.35357	0.0165691	Bacteria	Firmicutes	Clostridia	Clostridiales	Lachnospiraceae	Blautia	Blautia_wexlerae
Actinomyces_sp._HMSC035G02	-5.34693	0.00461586	Bacteria	Actinobacteria	Actinobacteria	Actinomycetales	Actinomycetaceae	Actinomyces	Actinomyces_sp._HMSC035G02
Trueperella_pyogenes	-5.33199	0.00124306	Bacteria	Actinobacteria	Actinobacteria	Actinomycetales	Actinomycetaceae	Trueperella	Trueperella_pyogenes
Streptococcus_sp._400_SSPC	-5.32834	0.000621524	Bacteria	Firmicutes	Bacilli	Lactobacillales	Streptococcaceae	Streptococcus	Streptococcus_sp._400_SSPC
Actinomyces_minihominis	-5.32697	0.0137057	Bacteria	Actinobacteria	Actinobacteria	Actinomycetales	Actinomycetaceae	Actinomyces	Actinomyces_minihominis
Actinomyces_sp._S6-Spd3	-5.31281	0.00721075	Bacteria	Actinobacteria	Actinobacteria	Actinomycetales	Actinomycetaceae	Actinomyces	Actinomyces_sp._S6-Spd3
Schaalia_odontolytica	-5.28884	0.00358408	Bacteria	Actinobacteria	Actinobacteria	Actinomycetales	Actinomycetaceae	Schaalia	Schaalia_odontolytica
Streptococcus_sp._HMSC067H01	-5.25957	5.2065e-05	Bacteria	Firmicutes	Bacilli	Lactobacillales	Streptococcaceae	Streptococcus	Streptococcus_sp._HMSC067H01
Mordavella_sp._Marseille-P3756	-5.24344	0.01322	Bacteria	Firmicutes	Clostridia	Clostridiales	Clostridiaceae	Mordavella	Mordavella_sp._Marseille-P3756
Granulicatella_adiacens	-5.2345	2.09041e-06	Bacteria	Firmicutes	Bacilli	Lactobacillales	Carnobacteriaceae	Granulicatella	Granulicatella_adiacens
Streptococcus_sp._HMSC34B10	-5.22559	0.000642467	Bacteria	Firmicutes	Bacilli	Lactobacillales	Streptococcaceae	Streptococcus	Streptococcus_sp._HMSC34B10
Bariatricus_massiliensis	-5.22387	0.00322177	Bacteria	Firmicutes	Clostridia	Clostridiales	Lachnospiraceae	Bariatricus	Bariatricus_massiliensis
Streptococcus_sp._bf_0095	-5.2155	0.00104262	Bacteria	Firmicutes	Bacilli	Lactobacillales	Streptococcaceae	Streptococcus	Streptococcus_sp._bf_0095
Eubacterium_maltosivorans	-5.21365	0.000109375	Bacteria	Firmicutes	Clostridia	Clostridiales	Eubacteriaceae	Eubacterium	Eubacterium_maltosivorans
Lachnospiraceae_bacterium_AM48-27BH	-5.18746	0.0105458	Bacteria	Firmicutes	Clostridia	Clostridiales	Lachnospiraceae		Lachnospiraceae_bacterium_AM48-27BH
Anaerosporobacter_mobilis	-5.17565	0.000674595	Bacteria	Firmicutes	Clostridia	Clostridiales	Lachnospiraceae	Anaerosporobacter	Anaerosporobacter_mobilis
Granulicatella_elegans	-5.15495	0.000982821	Bacteria	Firmicutes	Bacilli	Lactobacillales	Carnobacteriaceae	Granulicatella	Granulicatella_elegans
Lactobacillus_vaccinostercus	-5.15439	0.0352584	Bacteria	Firmicutes	Bacilli	Lactobacillales	Lactobacillaceae	Lactobacillus	Lactobacillus_vaccinostercus
Streptococcus_sp._HMSC065E03	-5.15329	0.000473698	Bacteria	Firmicutes	Bacilli	Lactobacillales	Streptococcaceae	Streptococcus	Streptococcus_sp._HMSC065E03
Streptococcus_sp._HMSC061D10	-5.14462	0.00361077	Bacteria	Firmicutes	Bacilli	Lactobacillales	Streptococcaceae	Streptococcus	Streptococcus_sp._HMSC061D10
Gordonibacter_sp._28C	-5.12485	0.000377095	Bacteria	Actinobacteria	Coriobacteriia	Eggerthellales	Eggerthellaceae	Gordonibacter	Gordonibacter_sp._28C
Sanguibacter_keddieii	-5.07679	2.44518e-05	Bacteria	Actinobacteria	Actinobacteria	Micrococcales	Sanguibacteraceae	Sanguibacter	Sanguibacter_keddieii
Streptococcus_sp._HMSC056C01	-5.06778	0.0116209	Bacteria	Firmicutes	Bacilli	Lactobacillales	Streptococcaceae	Streptococcus	Streptococcus_sp._HMSC056C01
Lachnoclostridium_sp._An138	-5.05845	0.0201468	Bacteria	Firmicutes	Clostridia	Clostridiales	Lachnospiraceae	Lachnoclostridium	Lachnoclostridium_sp._An138
Streptococcus_australis	-5.04993	0.00739562	Bacteria	Firmicutes	Bacilli	Lactobacillales	Streptococcaceae	Streptococcus	Streptococcus_australis
Actinomyces_sp._ICM54	-5.04589	0.00314183	Bacteria	Actinobacteria	Actinobacteria	Actinomycetales	Actinomycetaceae	Actinomyces	Actinomyces_sp._ICM54
Ruminococcus_sp._AM42-10AC	-5.02092	0.0194864	Bacteria	Firmicutes	Clostridia	Clostridiales	Ruminococcaceae	Ruminococcus	Ruminococcus_sp._AM42-10AC
Streptococcus_thermophilus	-5.01651	2.55568e-05	Bacteria	Firmicutes	Bacilli	Lactobacillales	Streptococcaceae	Streptococcus	Streptococcus_thermophilus
Pseudoflavonifractor_sp._An44	-5.01177	0.000461978	Bacteria	Firmicutes	Clostridia	Clostridiales	Ruminococcaceae	Pseudoflavonifractor	Pseudoflavonifractor_sp._An44
Salisaeta_longa	-4.99254	0.00223016	Bacteria	Bacteroidetes		Bacteroidetes_Order_II._Incertae_sedis	Rhodothermaceae	Salisaeta	Salisaeta_longa
bacterium_1XD42-54	-4.96212	0.0215635	Bacteria						bacterium_1XD42-54
Clostridium_pasteurianum	-4.95431	0.00762414	Bacteria	Firmicutes	Clostridia	Clostridiales	Clostridiaceae	Clostridium	Clostridium_pasteurianum
Leifsonia_sp._NCR5	-4.95065	0.0313181	Bacteria	Actinobacteria	Actinobacteria	Micrococcales	Microbacteriaceae	Leifsonia	Leifsonia_sp._NCR5
Streptococcus_sp._HMSC064D12	-4.94448	0.000904252	Bacteria	Firmicutes	Bacilli	Lactobacillales	Streptococcaceae	Streptococcus	Streptococcus_sp._HMSC064D12
Lysinibacillus_xylanilyticus	-4.92386	0.0399991	Bacteria	Firmicutes	Bacilli	Bacillales	Bacillaceae	Lysinibacillus	Lysinibacillus_xylanilyticus
Leuconostoc_pseudomesenteroides	-4.89084	0.00839466	Bacteria	Firmicutes	Bacilli	Lactobacillales	Leuconostocaceae	Leuconostoc	Leuconostoc_pseudomesenteroides
Streptococcus_sp._JS71	-4.87357	0.00273782	Bacteria	Firmicutes	Bacilli	Lactobacillales	Streptococcaceae	Streptococcus	Streptococcus_sp._JS71
Leucothrix_pacifica	-4.86443	0.00697551	Bacteria	Proteobacteria	Gammaproteobacteria	Thiotrichales	Thiotrichaceae	Leucothrix	Leucothrix_pacifica
Enterococcus_italicus	-4.84372	0.0253695	Bacteria	Firmicutes	Bacilli	Lactobacillales	Enterococcaceae	Enterococcus	Enterococcus_italicus
Lachnospiraceae_bacterium_A2	-4.83779	0.0160244	Bacteria	Firmicutes	Clostridia	Clostridiales	Lachnospiraceae		Lachnospiraceae_bacterium_A2
Clostridium_sp._PI-S10-A1B	-4.83506	0.0107942	Bacteria	Firmicutes	Clostridia	Clostridiales	Clostridiaceae	Clostridium	Clostridium_sp._PI-S10-A1B
Clostridiaceae_bacterium_DSM_106076	-4.83336	0.0246733	Bacteria	Firmicutes	Clostridia	Clostridiales	Clostridiaceae		Clostridiaceae_bacterium_DSM_106076
Vagococcus_salmoninarum	-4.83286	0.0392752	Bacteria	Firmicutes	Bacilli	Lactobacillales	Enterococcaceae	Vagococcus	Vagococcus_salmoninarum
Streptococcus_bovimastitidis	-4.82701	0.0241333	Bacteria	Firmicutes	Bacilli	Lactobacillales	Streptococcaceae	Streptococcus	Streptococcus_bovimastitidis
Streptococcus_sp._M334	-4.81985	0.000299636	Bacteria	Firmicutes	Bacilli	Lactobacillales	Streptococcaceae	Streptococcus	Streptococcus_sp._M334
Collinsella_sp._An2	-4.79026	0.000223687	Bacteria	Actinobacteria	Coriobacteriia	Coriobacteriales	Coriobacteriaceae	Collinsella	Collinsella_sp._An2
Candidatus_Stoquefichus_sp._SB1	-4.78424	0.00839466	Bacteria	Firmicutes	Erysipelotrichia	Erysipelotrichales	Erysipelotrichaceae	Candidatus_Stoquefichus	Candidatus_Stoquefichus_sp._SB1
Weissella_confusa	-4.77946	0.00037265	Bacteria	Firmicutes	Bacilli	Lactobacillales	Leuconostocaceae	Weissella	Weissella_confusa
Drancourtella_sp._An57	-4.776	0.0297187	Bacteria	Firmicutes	Clostridia	Clostridiales	Ruminococcaceae	Drancourtella	Drancourtella_sp._An57
Streptococcus_sp._HMSC072C09	-4.7359	0.00149739	Bacteria	Firmicutes	Bacilli	Lactobacillales	Streptococcaceae	Streptococcus	Streptococcus_sp._HMSC072C09
Olsenella_uli	-4.72605	6.5724e-05	Bacteria	Actinobacteria	Coriobacteriia	Coriobacteriales	Atopobiaceae	Olsenella	Olsenella_uli
Bifidobacterium_thermacidophilum	-4.72435	1.80758e-06	Bacteria	Actinobacteria	Actinobacteria	Bifidobacteriales	Bifidobacteriaceae	Bifidobacterium	Bifidobacterium_thermacidophilum
Actinomyces_culturomici	-4.71776	0.0114108	Bacteria	Actinobacteria	Actinobacteria	Actinomycetales	Actinomycetaceae	Actinomyces	Actinomyces_culturomici
Bifidobacterium_indicum	-4.71616	0.00314464	Bacteria	Actinobacteria	Actinobacteria	Bifidobacteriales	Bifidobacteriaceae	Bifidobacterium	Bifidobacterium_indicum
Streptococcus_sp._oral_taxon_431	-4.71241	0.0118263	Bacteria	Firmicutes	Bacilli	Lactobacillales	Streptococcaceae	Streptococcus	Streptococcus_sp._oral_taxon_431
Lactobacillus_apodemi	-4.70308	0.0292579	Bacteria	Firmicutes	Bacilli	Lactobacillales	Lactobacillaceae	Lactobacillus	Lactobacillus_apodemi
Gemella_morbillorum	-4.70019	0.000909564	Bacteria	Firmicutes	Bacilli	Bacillales		Gemella	Gemella_morbillorum
Streptococcus_sp._A12	-4.68149	0.0166682	Bacteria	Firmicutes	Bacilli	Lactobacillales	Streptococcaceae	Streptococcus	Streptococcus_sp._A12
Clostridium_sp._AT4	-4.68088	0.0239903	Bacteria	Firmicutes	Clostridia	Clostridiales	Clostridiaceae	Clostridium	Clostridium_sp._AT4
Ruminococcus_sp._AF25-28AC	-4.67747	0.0401908	Bacteria	Firmicutes	Clostridia	Clostridiales	Ruminococcaceae	Ruminococcus	Ruminococcus_sp._AF25-28AC
Enterococcus_sulfureus	-4.65797	0.000427101	Bacteria	Firmicutes	Bacilli	Lactobacillales	Enterococcaceae	Enterococcus	Enterococcus_sulfureus
Collinsella_sp._An271	-4.65083	0.00096045	Bacteria	Actinobacteria	Coriobacteriia	Coriobacteriales	Coriobacteriaceae	Collinsella	Collinsella_sp._An271
Streptococcus_pseudoporcinus	-4.64829	0.0163025	Bacteria	Firmicutes	Bacilli	Lactobacillales	Streptococcaceae	Streptococcus	Streptococcus_pseudoporcinus
Pseudoflavonifractor_sp._An176	-4.64507	0.00166647	Bacteria	Firmicutes	Clostridia	Clostridiales	Ruminococcaceae	Pseudoflavonifractor	Pseudoflavonifractor_sp._An176
Streptococcus_viridans	-4.64211	0.0197072	Bacteria	Firmicutes	Bacilli	Lactobacillales	Streptococcaceae	Streptococcus	Streptococcus_viridans
Streptococcus_sp._CCH5-D3	-4.62864	1.70826e-05	Bacteria	Firmicutes	Bacilli	Lactobacillales	Streptococcaceae	Streptococcus	Streptococcus_sp._CCH5-D3
Burkholderia_contaminans	-4.62261	5.34725e-05	Bacteria	Proteobacteria	Betaproteobacteria	Burkholderiales	Burkholderiaceae	Burkholderia	Burkholderia_contaminans
Leifsonia_aquatica	-4.62109	0.000409581	Bacteria	Actinobacteria	Actinobacteria	Micrococcales	Microbacteriaceae	Leifsonia	Leifsonia_aquatica
Acetobacterium_dehalogenans	-4.61577	0.0185487	Bacteria	Firmicutes	Clostridia	Clostridiales	Eubacteriaceae	Acetobacterium	Acetobacterium_dehalogenans
Streptococcus_sp._SK140	-4.6146	0.0110198	Bacteria	Firmicutes	Bacilli	Lactobacillales	Streptococcaceae	Streptococcus	Streptococcus_sp._SK140
Streptococcus_sp._UMB0029	-4.60558	0.00314464	Bacteria	Firmicutes	Bacilli	Lactobacillales	Streptococcaceae	Streptococcus	Streptococcus_sp._UMB0029
Cellulomonas_flavigena	-4.6043	0.0014834	Bacteria	Actinobacteria	Actinobacteria	Micrococcales	Cellulomonadaceae	Cellulomonas	Cellulomonas_flavigena
Lachnoclostridium_sp._An181	-4.59396	0.040279	Bacteria	Firmicutes	Clostridia	Clostridiales	Lachnospiraceae	Lachnoclostridium	Lachnoclostridium_sp._An181
Streptococcus_sp._HMSC065H07	-4.59257	0.000136307	Bacteria	Firmicutes	Bacilli	Lactobacillales	Streptococcaceae	Streptococcus	Streptococcus_sp._HMSC065H07
Streptococcus_sp._ACS2	-4.58467	7.71424e-05	Bacteria	Firmicutes	Bacilli	Lactobacillales	Streptococcaceae	Streptococcus	Streptococcus_sp._ACS2
Streptococcus_sp._NLAE-zl-C503	-4.56095	0.0120699	Bacteria	Firmicutes	Bacilli	Lactobacillales	Streptococcaceae	Streptococcus	Streptococcus_sp._NLAE-zl-C503
Streptococcus_vestibularis	-4.5466	6.56511e-09	Bacteria	Firmicutes	Bacilli	Lactobacillales	Streptococcaceae	Streptococcus	Streptococcus_vestibularis
Actinomyces_sp._ICM58	-4.53607	0.0131165	Bacteria	Actinobacteria	Actinobacteria	Actinomycetales	Actinomycetaceae	Actinomyces	Actinomyces_sp._ICM58
Streptococcus_pseudopneumoniae	-4.53084	8.01806e-05	Bacteria	Firmicutes	Bacilli	Lactobacillales	Streptococcaceae	Streptococcus	Streptococcus_pseudopneumoniae
Granulicatella_sp._HMSC31F03	-4.52678	0.00187789	Bacteria	Firmicutes	Bacilli	Lactobacillales	Carnobacteriaceae	Granulicatella	Granulicatella_sp._HMSC31F03
Streptococcus_sp._449_SSPC	-4.52293	2.89788e-05	Bacteria	Firmicutes	Bacilli	Lactobacillales	Streptococcaceae	Streptococcus	Streptococcus_sp._449_SSPC
[Clostridium]_hylemonae	-4.51369	0.0177124	Bacteria	Firmicutes	Clostridia	Clostridiales	Lachnospiraceae	Lachnoclostridium	[Clostridium]_hylemonae
Streptococcus_sp._HMSC061E03	-4.49865	0.00465512	Bacteria	Firmicutes	Bacilli	Lactobacillales	Streptococcaceae	Streptococcus	Streptococcus_sp._HMSC061E03
Bifidobacterium_magnum	-4.48785	0.0202064	Bacteria	Actinobacteria	Actinobacteria	Bifidobacteriales	Bifidobacteriaceae	Bifidobacterium	Bifidobacterium_magnum
Isoptericola_variabilis	-4.4873	0.0182122	Bacteria	Actinobacteria	Actinobacteria	Micrococcales	Promicromonosporaceae	Isoptericola	Isoptericola_variabilis
Streptococcus_sp._28462	-4.48595	0.0272756	Bacteria	Firmicutes	Bacilli	Lactobacillales	Streptococcaceae	Streptococcus	Streptococcus_sp._28462
Bifidobacterium_italicum	-4.47515	0.00419962	Bacteria	Actinobacteria	Actinobacteria	Bifidobacteriales	Bifidobacteriaceae	Bifidobacterium	Bifidobacterium_italicum
Flavonifractor_sp._An10	-4.45878	0.0124316	Bacteria	Firmicutes	Clostridia	Clostridiales	Ruminococcaceae	Flavonifractor	Flavonifractor_sp._An10
Lactonifactor_longoviformis	-4.45073	0.00783778	Bacteria	Firmicutes	Clostridia	Clostridiales	Clostridiaceae	Lactonifactor	Lactonifactor_longoviformis
Caproiciproducens_sp._NJN-50	-4.44344	0.0343775	Bacteria	Firmicutes	Clostridia	Clostridiales	Ruminococcaceae	Caproiciproducens	Caproiciproducens_sp._NJN-50
Streptococcus_parasanguinis	-4.41579	0.00653508	Bacteria	Firmicutes	Bacilli	Lactobacillales	Streptococcaceae	Streptococcus	Streptococcus_parasanguinis
Pseudoflavonifractor_sp._An187	-4.41265	0.0212971	Bacteria	Firmicutes	Clostridia	Clostridiales	Ruminococcaceae	Pseudoflavonifractor	Pseudoflavonifractor_sp._An187
Burkholderia_diffusa	-4.40768	0.0086289	Bacteria	Proteobacteria	Betaproteobacteria	Burkholderiales	Burkholderiaceae	Burkholderia	Burkholderia_diffusa
Lachnospiraceae_bacterium_OF09-6	-4.38551	0.0393664	Bacteria	Firmicutes	Clostridia	Clostridiales	Lachnospiraceae		Lachnospiraceae_bacterium_OF09-6
Catellicoccus_marimammalium	-4.38442	0.0411616	Bacteria	Firmicutes	Bacilli	Lactobacillales	Enterococcaceae	Catellicoccus	Catellicoccus_marimammalium
Staphylococcus_xylosus	-4.37693	0.00770135	Bacteria	Firmicutes	Bacilli	Bacillales	Staphylococcaceae	Staphylococcus	Staphylococcus_xylosus
Streptococcus_sp._DD13	-4.37495	0.00634028	Bacteria	Firmicutes	Bacilli	Lactobacillales	Streptococcaceae	Streptococcus	Streptococcus_sp._DD13
Streptococcus_sp._SR4	-4.351	0.00138582	Bacteria	Firmicutes	Bacilli	Lactobacillales	Streptococcaceae	Streptococcus	Streptococcus_sp._SR4
Streptococcus_sp._F0442	-4.34721	0.0129561	Bacteria	Firmicutes	Bacilli	Lactobacillales	Streptococcaceae	Streptococcus	Streptococcus_sp._F0442
Acetivibrio_ethanolgignens	-4.31333	0.0376081	Bacteria	Firmicutes	Clostridia	Clostridiales	Ruminococcaceae	Acetivibrio	Acetivibrio_ethanolgignens
Corynebacterium_kroppenstedtii	-4.31025	0.0143257	Bacteria	Actinobacteria	Actinobacteria	Corynebacteriales	Corynebacteriaceae	Corynebacterium	Corynebacterium_kroppenstedtii
Granulicatella_sp._HMSC30F09	-4.29052	0.000744943	Bacteria	Firmicutes	Bacilli	Lactobacillales	Carnobacteriaceae	Granulicatella	Granulicatella_sp._HMSC30F09
Lachnospiraceae_bacterium_1_4_56FAA	-4.27036	0.0205592	Bacteria	Firmicutes	Clostridia	Clostridiales	Lachnospiraceae		Lachnospiraceae_bacterium_1_4_56FAA
Roseburia_faecis	-4.25468	0.00516351	Bacteria	Firmicutes	Clostridia	Clostridiales	Lachnospiraceae	Roseburia	Roseburia_faecis
Butyrivibrio_fibrisolvens	-4.2452	0.039727	Bacteria	Firmicutes	Clostridia	Clostridiales	Lachnospiraceae	Butyrivibrio	Butyrivibrio_fibrisolvens
Gulosibacter_molinativorax	-4.23925	0.0251757	Bacteria	Actinobacteria	Actinobacteria	Micrococcales	Microbacteriaceae	Gulosibacter	Gulosibacter_molinativorax
Streptococcus_timonensis	-4.23474	0.0163034	Bacteria	Firmicutes	Bacilli	Lactobacillales	Streptococcaceae	Streptococcus	Streptococcus_timonensis
Paenibacillus_odorifer	-4.22795	0.000697192	Bacteria	Firmicutes	Bacilli	Bacillales	Paenibacillaceae	Paenibacillus	Paenibacillus_odorifer
Streptococcus_sp._HMSC065C01	-4.22268	0.00872453	Bacteria	Firmicutes	Bacilli	Lactobacillales	Streptococcaceae	Streptococcus	Streptococcus_sp._HMSC065C01
Lachnospiraceae_bacterium_M18-1	-4.22081	0.025271	Bacteria	Firmicutes	Clostridia	Clostridiales	Lachnospiraceae		Lachnospiraceae_bacterium_M18-1
Streptococcus_mitis	-4.20919	1.52461e-05	Bacteria	Firmicutes	Bacilli	Lactobacillales	Streptococcaceae	Streptococcus	Streptococcus_mitis
Olsenella_sp._An188	-4.19954	0.0155025	Bacteria	Actinobacteria	Coriobacteriia	Coriobacteriales	Atopobiaceae	Olsenella	Olsenella_sp._An188
Streptococcus_salivarius	-4.19557	5.59167e-05	Bacteria	Firmicutes	Bacilli	Lactobacillales	Streptococcaceae	Streptococcus	Streptococcus_salivarius
Butyrivibrio_sp._AC2005	-4.18295	0.0341393	Bacteria	Firmicutes	Clostridia	Clostridiales	Lachnospiraceae	Butyrivibrio	Butyrivibrio_sp._AC2005
Streptococcus_sp._HMSC076C09	-4.17434	0.040279	Bacteria	Firmicutes	Bacilli	Lactobacillales	Streptococcaceae	Streptococcus	Streptococcus_sp._HMSC076C09
[Clostridium]_citroniae	-4.16603	0.0120084	Bacteria	Firmicutes	Clostridia	Clostridiales	Lachnospiraceae	Lachnoclostridium	[Clostridium]_citroniae
Streptococcus_sinensis	-4.15285	0.00221173	Bacteria	Firmicutes	Bacilli	Lactobacillales	Streptococcaceae	Streptococcus	Streptococcus_sinensis
Holdemanella_biformis	-4.15228	0.00998497	Bacteria	Firmicutes	Erysipelotrichia	Erysipelotrichales	Erysipelotrichaceae	Holdemanella	Holdemanella_biformis
Pseudoscardovia_suis	-4.15071	0.00243924	Bacteria	Actinobacteria	Actinobacteria	Bifidobacteriales	Bifidobacteriaceae	Pseudoscardovia	Pseudoscardovia_suis
Streptococcus_sp._HMSC078D09	-4.14666	0.00837964	Bacteria	Firmicutes	Bacilli	Lactobacillales	Streptococcaceae	Streptococcus	Streptococcus_sp._HMSC078D09
Ruminococcus_sp._OM08-7	-4.14372	0.0358716	Bacteria	Firmicutes	Clostridia	Clostridiales	Ruminococcaceae	Ruminococcus	Ruminococcus_sp._OM08-7
Flavonifractor_plautii	-4.12458	0.0316573	Bacteria	Firmicutes	Clostridia	Clostridiales	Ruminococcaceae	Flavonifractor	Flavonifractor_plautii
Gordonibacter_massiliensis	-4.12448	0.016776	Bacteria	Actinobacteria	Coriobacteriia	Eggerthellales	Eggerthellaceae	Gordonibacter	Gordonibacter_massiliensis
Ruminococcus_sp._OM02-16LB	-4.08277	0.0271488	Bacteria	Firmicutes	Clostridia	Clostridiales	Ruminococcaceae	Ruminococcus	Ruminococcus_sp._OM02-16LB
Dielma_fastidiosa	-4.07346	0.0476762	Bacteria	Firmicutes	Erysipelotrichia	Erysipelotrichales	Erysipelotrichaceae	Dielma	Dielma_fastidiosa
Streptococcus_sp._HMSC074B11	-4.07157	0.00964008	Bacteria	Firmicutes	Bacilli	Lactobacillales	Streptococcaceae	Streptococcus	Streptococcus_sp._HMSC074B11
Streptococcus_penaeicida	-4.05799	0.0392289	Bacteria	Firmicutes	Bacilli	Lactobacillales	Streptococcaceae	Streptococcus	Streptococcus_penaeicida
bacterium_1xD42-87	-4.03959	0.0383766	Bacteria						bacterium_1xD42-87
Arthrobacter_sp._Soil736	-4.03454	0.0445734	Bacteria	Actinobacteria	Actinobacteria	Micrococcales	Micrococcaceae	Arthrobacter	Arthrobacter_sp._Soil736
Streptococcus_ictaluri	-4.03179	0.0186409	Bacteria	Firmicutes	Bacilli	Lactobacillales	Streptococcaceae	Streptococcus	Streptococcus_ictaluri
Roseburia_sp._OM02-15	-4.03011	0.0170935	Bacteria	Firmicutes	Clostridia	Clostridiales	Lachnospiraceae	Roseburia	Roseburia_sp._OM02-15
Bifidobacterium_criceti	-4.02042	0.00231222	Bacteria	Actinobacteria	Actinobacteria	Bifidobacteriales	Bifidobacteriaceae	Bifidobacterium	Bifidobacterium_criceti
Streptococcus_sp._HMSC068F04	-4.01859	0.0141051	Bacteria	Firmicutes	Bacilli	Lactobacillales	Streptococcaceae	Streptococcus	Streptococcus_sp._HMSC068F04
Streptococcus_cuniculi	-4.01784	0.00740191	Bacteria	Firmicutes	Bacilli	Lactobacillales	Streptococcaceae	Streptococcus	Streptococcus_cuniculi
Streptococcus_peroris	-4.01589	0.000992528	Bacteria	Firmicutes	Bacilli	Lactobacillales	Streptococcaceae	Streptococcus	Streptococcus_peroris
Streptococcus_sp._CCH8-H5	-4.01188	0.00809358	Bacteria	Firmicutes	Bacilli	Lactobacillales	Streptococcaceae	Streptococcus	Streptococcus_sp._CCH8-H5
Lactobacillus_sakei	-4.0019	0.00314183	Bacteria	Firmicutes	Bacilli	Lactobacillales	Lactobacillaceae	Lactobacillus	Lactobacillus_sakei
Streptococcus_merionis	-4.0019	0.0100895	Bacteria	Firmicutes	Bacilli	Lactobacillales	Streptococcaceae	Streptococcus	Streptococcus_merionis
Streptococcus_sp._I-P16	-4.00178	0.0143257	Bacteria	Firmicutes	Bacilli	Lactobacillales	Streptococcaceae	Streptococcus	Streptococcus_sp._I-P16
Streptococcus_sp._HMSC10E12	-3.98833	0.00756139	Bacteria	Firmicutes	Bacilli	Lactobacillales	Streptococcaceae	Streptococcus	Streptococcus_sp._HMSC10E12
Bifidobacterium_sp._2020B	-3.97729	0.0486167	Bacteria	Actinobacteria	Actinobacteria	Bifidobacteriales	Bifidobacteriaceae	Bifidobacterium	Bifidobacterium_sp._2020B
Streptococcus_sp._DD12	-3.96599	0.0155621	Bacteria	Firmicutes	Bacilli	Lactobacillales	Streptococcaceae	Streptococcus	Streptococcus_sp._DD12
Subtercola_sp._Z020	-3.96595	0.0109375	Bacteria	Actinobacteria	Actinobacteria	Micrococcales	Microbacteriaceae	Subtercola	Subtercola_sp._Z020
Gilliamella_apis	-3.96402	0.0143915	Bacteria	Proteobacteria	Gammaproteobacteria	Orbales	Orbaceae	Gilliamella	Gilliamella_apis
Pilibacter_termitis	-3.96122	0.0412524	Bacteria	Firmicutes	Bacilli	Lactobacillales	Enterococcaceae	Pilibacter	Pilibacter_termitis
Bifidobacterium_sp._A11	-3.95865	0.01537	Bacteria	Actinobacteria	Actinobacteria	Bifidobacteriales	Bifidobacteriaceae	Bifidobacterium	Bifidobacterium_sp._A11
Streptococcus_sp._AM28-20	-3.95539	0.00219853	Bacteria	Firmicutes	Bacilli	Lactobacillales	Streptococcaceae	Streptococcus	Streptococcus_sp._AM28-20
Streptococcus_parauberis	-3.95528	0.00350752	Bacteria	Firmicutes	Bacilli	Lactobacillales	Streptococcaceae	Streptococcus	Streptococcus_parauberis
Corynebacterium_freiburgense	-3.95068	0.0235436	Bacteria	Actinobacteria	Actinobacteria	Corynebacteriales	Corynebacteriaceae	Corynebacterium	Corynebacterium_freiburgense
Lachnoclostridium_sp._An76	-3.9424	0.0485297	Bacteria	Firmicutes	Clostridia	Clostridiales	Lachnospiraceae	Lachnoclostridium	Lachnoclostridium_sp._An76
Macrococcus_caseolyticus	-3.93425	0.0482066	Bacteria	Firmicutes	Bacilli	Bacillales	Staphylococcaceae	Macrococcus	Macrococcus_caseolyticus
Gordonibacter_sp._An230	-3.92676	0.0173653	Bacteria	Actinobacteria	Coriobacteriia	Eggerthellales	Eggerthellaceae	Gordonibacter	Gordonibacter_sp._An230
Bifidobacterium_crudilactis	-3.91939	1.13467e-05	Bacteria	Actinobacteria	Actinobacteria	Bifidobacteriales	Bifidobacteriaceae	Bifidobacterium	Bifidobacterium_crudilactis
Streptococcus_sp._caviae	-3.90594	0.0235934	Bacteria	Firmicutes	Bacilli	Lactobacillales	Streptococcaceae	Streptococcus	Streptococcus_sp._'caviae'
Clostridia_bacterium_UC5.1-2G4	-3.88734	0.00077758	Bacteria	Firmicutes	Clostridia				Clostridia_bacterium_UC5.1-2G4
Ruminococcus_sp._AF14-5	-3.88726	0.0363349	Bacteria	Firmicutes	Clostridia	Clostridiales	Ruminococcaceae	Ruminococcus	Ruminococcus_sp._AF14-5
Janibacter_corallicola	-3.88382	0.0115909	Bacteria	Actinobacteria	Actinobacteria	Micrococcales	Intrasporangiaceae	Janibacter	Janibacter_corallicola
Streptococcus_sp._1171_SSPC	-3.8489	0.00981263	Bacteria	Firmicutes	Bacilli	Lactobacillales	Streptococcaceae	Streptococcus	Streptococcus_sp._1171_SSPC
Olsenella_umbonata	-3.83613	0.026085	Bacteria	Actinobacteria	Coriobacteriia	Coriobacteriales	Atopobiaceae	Olsenella	Olsenella_umbonata
Schaalia_vaccimaxillae	-3.83345	0.0170935	Bacteria	Actinobacteria	Actinobacteria	Actinomycetales	Actinomycetaceae	Schaalia	Schaalia_vaccimaxillae
Vagococcus_fluvialis	-3.83233	0.0310849	Bacteria	Firmicutes	Bacilli	Lactobacillales	Enterococcaceae	Vagococcus	Vagococcus_fluvialis
Streptococcus_sp._C150	-3.8175	3.49523e-05	Bacteria	Firmicutes	Bacilli	Lactobacillales	Streptococcaceae	Streptococcus	Streptococcus_sp._C150
Streptococcus_oralis	-3.81641	0.00672822	Bacteria	Firmicutes	Bacilli	Lactobacillales	Streptococcaceae	Streptococcus	Streptococcus_oralis
Planomonospora_sphaerica	-3.81179	0.0165357	Bacteria	Actinobacteria	Actinobacteria	Streptosporangiales	Streptosporangiaceae	Planomonospora	Planomonospora_sphaerica
Bifidobacterium_pullorum	-3.80389	0.0029992	Bacteria	Actinobacteria	Actinobacteria	Bifidobacteriales	Bifidobacteriaceae	Bifidobacterium	Bifidobacterium_pullorum
Bifidobacterium_hapali	-3.79921	0.000545215	Bacteria	Actinobacteria	Actinobacteria	Bifidobacteriales	Bifidobacteriaceae	Bifidobacterium	Bifidobacterium_hapali
Prolixibacter_denitrificans	-3.78792	0.0189989	Bacteria	Bacteroidetes	Bacteroidia	Marinilabiliales	Prolixibacteraceae	Prolixibacter	Prolixibacter_denitrificans
Gemella_sanguinis	-3.78681	0.00567398	Bacteria	Firmicutes	Bacilli	Bacillales		Gemella	Gemella_sanguinis
Gardnerella_vaginalis	-3.78559	0.0208764	Bacteria	Actinobacteria	Actinobacteria	Bifidobacteriales	Bifidobacteriaceae	Gardnerella	Gardnerella_vaginalis
bacterium_0.1xD8-71	-3.76749	0.0449905	Bacteria						bacterium_0.1xD8-71
Parascardovia_denticolens	-3.76173	0.039727	Bacteria	Actinobacteria	Actinobacteria	Bifidobacteriales	Bifidobacteriaceae	Parascardovia	Parascardovia_denticolens
Streptococcus_pluranimalium	-3.76012	0.00074056	Bacteria	Firmicutes	Bacilli	Lactobacillales	Streptococcaceae	Streptococcus	Streptococcus_pluranimalium
[Clostridium]_saccharogumia	-3.75456	0.0240206	Bacteria	Firmicutes	Erysipelotrichia	Erysipelotrichales	Erysipelotrichaceae	Erysipelatoclostridium	[Clostridium]_saccharogumia
Coprococcus_comes	-3.74805	0.01234	Bacteria	Firmicutes	Clostridia	Clostridiales	Lachnospiraceae	Coprococcus	Coprococcus_comes
Streptococcus_plurextorum	-3.74751	0.0136154	Bacteria	Firmicutes	Bacilli	Lactobacillales	Streptococcaceae	Streptococcus	Streptococcus_plurextorum
bacterium_1XD8-92	-3.74581	0.0495509	Bacteria						bacterium_1XD8-92
Pseudooceanicola_atlanticus	-3.73892	0.0320441	Bacteria	Proteobacteria	Alphaproteobacteria	Rhodobacterales	Rhodobacteraceae	Pseudooceanicola	Pseudooceanicola_atlanticus
Bifidobacterium_boum	-3.71803	0.00230679	Bacteria	Actinobacteria	Actinobacteria	Bifidobacteriales	Bifidobacteriaceae	Bifidobacterium	Bifidobacterium_boum
Gemella_haemolysans	-3.71223	0.0178333	Bacteria	Firmicutes	Bacilli	Bacillales		Gemella	Gemella_haemolysans
Streptococcus_cristatus	-3.70703	0.0179259	Bacteria	Firmicutes	Bacilli	Lactobacillales	Streptococcaceae	Streptococcus	Streptococcus_cristatus
Ruminococcus_sp._TM09-4	-3.69526	0.0419209	Bacteria	Firmicutes	Clostridia	Clostridiales	Ruminococcaceae	Ruminococcus	Ruminococcus_sp._TM09-4
Bifidobacterium_bifidum	-3.68916	0.0182072	Bacteria	Actinobacteria	Actinobacteria	Bifidobacteriales	Bifidobacteriaceae	Bifidobacterium	Bifidobacterium_bifidum
Streptococcus_sp._HMSC064H09	-3.68708	0.0100537	Bacteria	Firmicutes	Bacilli	Lactobacillales	Streptococcaceae	Streptococcus	Streptococcus_sp._HMSC064H09
Flavonifractor_sp._An82	-3.67974	0.0215562	Bacteria	Firmicutes	Clostridia	Clostridiales	Ruminococcaceae	Flavonifractor	Flavonifractor_sp._An82
Peptostreptococcus_stomatis	-3.67111	0.0340748	Bacteria	Firmicutes	Clostridia	Clostridiales	Peptostreptococcaceae	Peptostreptococcus	Peptostreptococcus_stomatis
Hungatella_hathewayi	-3.6709	0.00176154	Bacteria	Firmicutes	Clostridia	Clostridiales	Clostridiaceae	Hungatella	Hungatella_hathewayi
Streptococcus_sp._HMSC078H03	-3.66865	0.000944791	Bacteria	Firmicutes	Bacilli	Lactobacillales	Streptococcaceae	Streptococcus	Streptococcus_sp._HMSC078H03
Acinetobacter_junii	-3.66157	0.0152512	Bacteria	Proteobacteria	Gammaproteobacteria	Pseudomonadales	Moraxellaceae	Acinetobacter	Acinetobacter_junii
Enterococcus_aquimarinus	-3.66117	0.0488349	Bacteria	Firmicutes	Bacilli	Lactobacillales	Enterococcaceae	Enterococcus	Enterococcus_aquimarinus
Lachnospiraceae_bacterium_AM25-17	-3.64958	0.0430739	Bacteria	Firmicutes	Clostridia	Clostridiales	Lachnospiraceae		Lachnospiraceae_bacterium_AM25-17
Streptococcus_sp._I-G2	-3.62754	0.0210616	Bacteria	Firmicutes	Bacilli	Lactobacillales	Streptococcaceae	Streptococcus	Streptococcus_sp._I-G2
Dolosigranulum_pigrum	-3.62667	4.56021e-05	Bacteria	Firmicutes	Bacilli	Lactobacillales	Carnobacteriaceae	Dolosigranulum	Dolosigranulum_pigrum
Ethanoligenens_harbinense	-3.62652	0.00515083	Bacteria	Firmicutes	Clostridia	Clostridiales	Ruminococcaceae	Ethanoligenens	Ethanoligenens_harbinense
Faecalicatena_orotica	-3.6215	0.0201758	Bacteria	Firmicutes	Clostridia	Clostridiales	Lachnospiraceae	Faecalicatena	Faecalicatena_orotica
Streptococcus_respiraculi	-3.60937	0.019193	Bacteria	Firmicutes	Bacilli	Lactobacillales	Streptococcaceae	Streptococcus	Streptococcus_respiraculi
Collinsella_sp._AF08-23	-3.60484	0.0488355	Bacteria	Actinobacteria	Coriobacteriia	Coriobacteriales	Coriobacteriaceae	Collinsella	Collinsella_sp._AF08-23
Streptococcus_sp._DD11	-3.56019	0.0201468	Bacteria	Firmicutes	Bacilli	Lactobacillales	Streptococcaceae	Streptococcus	Streptococcus_sp._DD11
Bifidobacterium_angulatum	-3.53926	0.0338693	Bacteria	Actinobacteria	Actinobacteria	Bifidobacteriales	Bifidobacteriaceae	Bifidobacterium	Bifidobacterium_angulatum
Xylanimonas_cellulosilytica	-3.52388	0.00952807	Bacteria	Actinobacteria	Actinobacteria	Micrococcales	Promicromonosporaceae	Xylanimonas	Xylanimonas_cellulosilytica
Bifidobacterium_sp._7101	-3.52295	0.00832643	Bacteria	Actinobacteria	Actinobacteria	Bifidobacteriales	Bifidobacteriaceae	Bifidobacterium	Bifidobacterium_sp._7101
Streptococcus_infantis	-3.5216	0.000784116	Bacteria	Firmicutes	Bacilli	Lactobacillales	Streptococcaceae	Streptococcus	Streptococcus_infantis
Collinsella_sp._An307	-3.5197	0.0215574	Bacteria	Actinobacteria	Coriobacteriia	Coriobacteriales	Coriobacteriaceae	Collinsella	Collinsella_sp._An307
Eggerthellaceae_bacterium_AT8	-3.49903	0.0256308	Bacteria	Actinobacteria	Coriobacteriia	Eggerthellales	Eggerthellaceae		Eggerthellaceae_bacterium_AT8
Bifidobacterium_bombi	-3.49844	0.0205205	Bacteria	Actinobacteria	Actinobacteria	Bifidobacteriales	Bifidobacteriaceae	Bifidobacterium	Bifidobacterium_bombi
Gordonia_aichiensis	-3.47235	0.0416235	Bacteria	Actinobacteria	Actinobacteria	Corynebacteriales	Gordoniaceae	Gordonia	Gordonia_aichiensis
Lactococcus_piscium	-3.44036	0.00977768	Bacteria	Firmicutes	Bacilli	Lactobacillales	Streptococcaceae	Lactococcus	Lactococcus_piscium
Rhodanobacter_denitrificans	-3.43331	0.0219409	Bacteria	Proteobacteria	Gammaproteobacteria	Xanthomonadales	Rhodanobacteraceae	Rhodanobacter	Rhodanobacter_denitrificans
bacterium_MS4	-3.42935	0.0165572	Bacteria						bacterium_MS4
Corynebacterium_sp._CNJ-954	-3.41793	0.0430861	Bacteria	Actinobacteria	Actinobacteria	Corynebacteriales	Corynebacteriaceae	Corynebacterium	Corynebacterium_sp._CNJ-954
[Clostridium]_methoxybenzovorans	-3.39889	0.0172705	Bacteria	Firmicutes	Clostridia	Clostridiales	Lachnospiraceae	Lachnoclostridium	[Clostridium]_methoxybenzovorans
Collinsella_provencensis	-3.39604	0.0136389	Bacteria	Actinobacteria	Coriobacteriia	Coriobacteriales	Coriobacteriaceae	Collinsella	Collinsella_provencensis
[Clostridium]_cocleatum	-3.3918	0.0117234	Bacteria	Firmicutes	Erysipelotrichia	Erysipelotrichales	Erysipelotrichaceae	Erysipelatoclostridium	[Clostridium]_cocleatum
Bifidobacterium_gallicum	-3.38519	0.0037745	Bacteria	Actinobacteria	Actinobacteria	Bifidobacteriales	Bifidobacteriaceae	Bifidobacterium	Bifidobacterium_gallicum
Eubacterium_plexicaudatum	-3.38175	0.0366059	Bacteria	Firmicutes	Clostridia	Clostridiales	Eubacteriaceae	Eubacterium	Eubacterium_plexicaudatum
Bifidobacterium_eulemuris	-3.3754	0.00390214	Bacteria	Actinobacteria	Actinobacteria	Bifidobacteriales	Bifidobacteriaceae	Bifidobacterium	Bifidobacterium_eulemuris
Bifidobacterium_sp._2036B	-3.36777	0.02645	Bacteria	Actinobacteria	Actinobacteria	Bifidobacteriales	Bifidobacteriaceae	Bifidobacterium	Bifidobacterium_sp._2036B
Streptococcus_iniae	-3.33741	0.0392289	Bacteria	Firmicutes	Bacilli	Lactobacillales	Streptococcaceae	Streptococcus	Streptococcus_iniae
Streptococcus_sp._HMSC034E03	-3.33166	0.0263636	Bacteria	Firmicutes	Bacilli	Lactobacillales	Streptococcaceae	Streptococcus	Streptococcus_sp._HMSC034E03
Mycobacterium_sp._1274761.0	-3.32249	0.0201747	Bacteria	Actinobacteria	Actinobacteria	Corynebacteriales	Mycobacteriaceae	Mycobacterium	Mycobacterium_sp._1274761.0
Rhodococcus_wratislaviensis	-3.31202	0.0257632	Bacteria	Actinobacteria	Actinobacteria	Corynebacteriales	Nocardiaceae	Rhodococcus	Rhodococcus_wratislaviensis
Bifidobacterium_lemurum	-3.30267	0.00314464	Bacteria	Actinobacteria	Actinobacteria	Bifidobacteriales	Bifidobacteriaceae	Bifidobacterium	Bifidobacterium_lemurum
Collinsella_phocaeensis	-3.28256	0.0236875	Bacteria	Actinobacteria	Coriobacteriia	Coriobacteriales	Coriobacteriaceae	Collinsella	Collinsella_phocaeensis
Bifidobacterium_actinocoloniiforme	-3.27839	0.0413251	Bacteria	Actinobacteria	Actinobacteria	Bifidobacteriales	Bifidobacteriaceae	Bifidobacterium	Bifidobacterium_actinocoloniiforme
Arcanobacterium_haemolyticum	-3.25622	0.0252961	Bacteria	Actinobacteria	Actinobacteria	Actinomycetales	Actinomycetaceae	Arcanobacterium	Arcanobacterium_haemolyticum
Bifidobacterium_mongoliense	-3.25421	0.0028627	Bacteria	Actinobacteria	Actinobacteria	Bifidobacteriales	Bifidobacteriaceae	Bifidobacterium	Bifidobacterium_mongoliense
Bifidobacterium_parmae	-3.25377	0.0261769	Bacteria	Actinobacteria	Actinobacteria	Bifidobacteriales	Bifidobacteriaceae	Bifidobacterium	Bifidobacterium_parmae
Bifidobacterium_sp._2028B	-3.23418	0.00427173	Bacteria	Actinobacteria	Actinobacteria	Bifidobacteriales	Bifidobacteriaceae	Bifidobacterium	Bifidobacterium_sp._2028B
Asanoa_hainanensis	-3.23223	0.0395178	Bacteria	Actinobacteria	Actinobacteria	Micromonosporales	Micromonosporaceae	Asanoa	Asanoa_hainanensis
Bifidobacterium_aquikefiri	-3.22919	0.0401908	Bacteria	Actinobacteria	Actinobacteria	Bifidobacteriales	Bifidobacteriaceae	Bifidobacterium	Bifidobacterium_aquikefiri
Thermobacillus_composti	-3.22759	0.00688035	Bacteria	Firmicutes	Bacilli	Bacillales	Paenibacillaceae	Thermobacillus	Thermobacillus_composti
Slackia_isoflavoniconvertens	-3.22268	0.0113483	Bacteria	Actinobacteria	Coriobacteriia	Eggerthellales	Eggerthellaceae	Slackia	Slackia_isoflavoniconvertens
Enterococcus_sp._HMSC064A12	-3.21466	0.0257818	Bacteria	Firmicutes	Bacilli	Lactobacillales	Enterococcaceae	Enterococcus	Enterococcus_sp._HMSC064A12
Bifidobacterium_commune	-3.20846	0.00936194	Bacteria	Actinobacteria	Actinobacteria	Bifidobacteriales	Bifidobacteriaceae	Bifidobacterium	Bifidobacterium_commune
Bifidobacterium_sp._2034B	-3.20691	0.0182122	Bacteria	Actinobacteria	Actinobacteria	Bifidobacteriales	Bifidobacteriaceae	Bifidobacterium	Bifidobacterium_sp._2034B
Enorma_phocaeensis	-3.20348	0.030788	Bacteria	Actinobacteria	Coriobacteriia	Coriobacteriales	Coriobacteriaceae	Enorma	Enorma_phocaeensis
Luteimonas_sp._FCS-9	-3.19794	0.0271499	Bacteria	Proteobacteria	Gammaproteobacteria	Xanthomonadales	Xanthomonadaceae	Luteimonas	Luteimonas_sp._FCS-9
Leifsonia_sp._Leaf336	-3.18207	0.0490318	Bacteria	Actinobacteria	Actinobacteria	Micrococcales	Microbacteriaceae	Leifsonia	Leifsonia_sp._Leaf336
Bifidobacterium_bohemicum	-3.16375	0.013295	Bacteria	Actinobacteria	Actinobacteria	Bifidobacteriales	Bifidobacteriaceae	Bifidobacterium	Bifidobacterium_bohemicum
Lachnospiraceae_bacterium_ND2006	-3.15753	0.0370151	Bacteria	Firmicutes	Clostridia	Clostridiales	Lachnospiraceae		Lachnospiraceae_bacterium_ND2006
Nocardia_sp._YIM_PH_21724	-3.15428	0.0481545	Bacteria	Actinobacteria	Actinobacteria	Corynebacteriales	Nocardiaceae	Nocardia	Nocardia_sp._YIM_PH_21724
Collinsella_intestinalis	-3.14185	0.0177671	Bacteria	Actinobacteria	Coriobacteriia	Coriobacteriales	Coriobacteriaceae	Collinsella	Collinsella_intestinalis
Collinsella_sp._An7	-3.14165	0.0108578	Bacteria	Actinobacteria	Coriobacteriia	Coriobacteriales	Coriobacteriaceae	Collinsella	Collinsella_sp._An7
Bifidobacterium_imperatoris	-3.12379	0.0227956	Bacteria	Actinobacteria	Actinobacteria	Bifidobacteriales	Bifidobacteriaceae	Bifidobacterium	Bifidobacterium_imperatoris
Bifidobacterium_stellenboschense	-3.10075	0.035931	Bacteria	Actinobacteria	Actinobacteria	Bifidobacteriales	Bifidobacteriaceae	Bifidobacterium	Bifidobacterium_stellenboschense
Enterococcus_sp._HMSC05C03	-3.09763	0.00368852	Bacteria	Firmicutes	Bacilli	Lactobacillales	Enterococcaceae	Enterococcus	Enterococcus_sp._HMSC05C03
Bifidobacterium_biavatii	-3.08603	0.00419466	Bacteria	Actinobacteria	Actinobacteria	Bifidobacteriales	Bifidobacteriaceae	Bifidobacterium	Bifidobacterium_biavatii
[Clostridium]_symbiosum	-3.08509	0.0448981	Bacteria	Firmicutes	Clostridia	Clostridiales	Lachnospiraceae	Lachnoclostridium	[Clostridium]_symbiosum
Bifidobacterium_callitrichidarum	-3.08349	0.0173048	Bacteria	Actinobacteria	Actinobacteria	Bifidobacteriales	Bifidobacteriaceae	Bifidobacterium	Bifidobacterium_callitrichidarum
Bifidobacterium_asteroides	-3.08211	0.0198666	Bacteria	Actinobacteria	Actinobacteria	Bifidobacteriales	Bifidobacteriaceae	Bifidobacterium	Bifidobacterium_asteroides
Bifidobacterium_scardovii	-3.07092	0.0322681	Bacteria	Actinobacteria	Actinobacteria	Bifidobacteriales	Bifidobacteriaceae	Bifidobacterium	Bifidobacterium_scardovii
Bifidobacterium_aesculapii	-3.06634	0.0382453	Bacteria	Actinobacteria	Actinobacteria	Bifidobacteriales	Bifidobacteriaceae	Bifidobacterium	Bifidobacterium_aesculapii
beta_proteobacterium_L13	-3.05926	0.0228947	Bacteria	Proteobacteria	Betaproteobacteria				beta_proteobacterium_L13
Bifidobacterium_scaligerum	-3.05538	0.0186409	Bacteria	Actinobacteria	Actinobacteria	Bifidobacteriales	Bifidobacteriaceae	Bifidobacterium	Bifidobacterium_scaligerum
Streptococcus_pneumoniae	-3.04858	0.00183811	Bacteria	Firmicutes	Bacilli	Lactobacillales	Streptococcaceae	Streptococcus	Streptococcus_pneumoniae
Bifidobacterium_margollesii	-3.04203	0.0183001	Bacteria	Actinobacteria	Actinobacteria	Bifidobacteriales	Bifidobacteriaceae	Bifidobacterium	Bifidobacterium_margollesii
Collinsella_stercoris	-3.03294	0.0243155	Bacteria	Actinobacteria	Coriobacteriia	Coriobacteriales	Coriobacteriaceae	Collinsella	Collinsella_stercoris
Bifidobacterium_myosotis	-3.00104	0.0271837	Bacteria	Actinobacteria	Actinobacteria	Bifidobacteriales	Bifidobacteriaceae	Bifidobacterium	Bifidobacterium_myosotis
Paraburkholderia_ferrariae	-2.99028	0.0401043	Bacteria	Proteobacteria	Betaproteobacteria	Burkholderiales	Burkholderiaceae	Paraburkholderia	Paraburkholderia_ferrariae
Bifidobacterium_tsurumiense	-2.98814	0.0320913	Bacteria	Actinobacteria	Actinobacteria	Bifidobacteriales	Bifidobacteriaceae	Bifidobacterium	Bifidobacterium_tsurumiense
Olsenella_provencensis	-2.9715	0.0267274	Bacteria	Actinobacteria	Coriobacteriia	Coriobacteriales	Atopobiaceae	Olsenella	Olsenella_provencensis
Bifidobacterium_reuteri	-2.93369	0.041161	Bacteria	Actinobacteria	Actinobacteria	Bifidobacteriales	Bifidobacteriaceae	Bifidobacterium	Bifidobacterium_reuteri
Bifidobacterium_cuniculi	-2.91248	0.0313181	Bacteria	Actinobacteria	Actinobacteria	Bifidobacteriales	Bifidobacteriaceae	Bifidobacterium	Bifidobacterium_cuniculi
Streptomyces_sp._MBT76	-2.84742	0.0184911	Bacteria	Actinobacteria	Actinobacteria	Streptomycetales	Streptomycetaceae	Streptomyces	Streptomyces_sp._MBT76
Bifidobacterium_vansinderenii	-2.83192	0.0135884	Bacteria	Actinobacteria	Actinobacteria	Bifidobacteriales	Bifidobacteriaceae	Bifidobacterium	Bifidobacterium_vansinderenii
Bifidobacterium_felsineum	-2.80553	0.047607	Bacteria	Actinobacteria	Actinobacteria	Bifidobacteriales	Bifidobacteriaceae	Bifidobacterium	Bifidobacterium_felsineum
Bifidobacterium_pseudolongum	-2.77537	0.0258385	Bacteria	Actinobacteria	Actinobacteria	Bifidobacteriales	Bifidobacteriaceae	Bifidobacterium	Bifidobacterium_pseudolongum
Bifidobacterium_breve	-2.7411	0.0459805	Bacteria	Actinobacteria	Actinobacteria	Bifidobacteriales	Bifidobacteriaceae	Bifidobacterium	Bifidobacterium_breve
Bifidobacterium_callitrichos	-2.70134	0.0415535	Bacteria	Actinobacteria	Actinobacteria	Bifidobacteriales	Bifidobacteriaceae	Bifidobacterium	Bifidobacterium_callitrichos
Bifidobacterium_sp._2033B	-2.69913	0.0296714	Bacteria	Actinobacteria	Actinobacteria	Bifidobacteriales	Bifidobacteriaceae	Bifidobacterium	Bifidobacterium_sp._2033B
Alloscardovia_omnicolens	-2.63709	0.0147877	Bacteria	Actinobacteria	Actinobacteria	Bifidobacteriales	Bifidobacteriaceae	Alloscardovia	Alloscardovia_omnicolens
Bifidobacterium_minimum	-2.56848	0.00898251	Bacteria	Actinobacteria	Actinobacteria	Bifidobacteriales	Bifidobacteriaceae	Bifidobacterium	Bifidobacterium_minimum
Bifidobacterium_primatium	-2.52003	0.0434631	Bacteria	Actinobacteria	Actinobacteria	Bifidobacteriales	Bifidobacteriaceae	Bifidobacterium	Bifidobacterium_primatium
Bifidobacterium_simiarum	-2.50898	0.0469328	Bacteria	Actinobacteria	Actinobacteria	Bifidobacteriales	Bifidobacteriaceae	Bifidobacterium	Bifidobacterium_simiarum
Bifidobacterium_saguini	-2.49342	0.0275571	Bacteria	Actinobacteria	Actinobacteria	Bifidobacteriales	Bifidobacteriaceae	Bifidobacterium	Bifidobacterium_saguini
Clavibacter_michiganensis	-2.45833	0.00989487	Bacteria	Actinobacteria	Actinobacteria	Micrococcales	Microbacteriaceae	Clavibacter	Clavibacter_michiganensis
Bifidobacterium_saeculare	-2.44562	0.0351112	Bacteria	Actinobacteria	Actinobacteria	Bifidobacteriales	Bifidobacteriaceae	Bifidobacterium	Bifidobacterium_saeculare
Enterococcus_avium	-2.26412	0.0445918	Bacteria	Firmicutes	Bacilli	Lactobacillales	Enterococcaceae	Enterococcus	Enterococcus_avium
Corynebacterium_diphtheriae	-1.87262	0.0252069	Bacteria	Actinobacteria	Actinobacteria	Corynebacteriales	Corynebacteriaceae	Corynebacterium	Corynebacterium_diphtheriae
Acinetobacter_baumannii	1.79297	0.0153031	Bacteria	Proteobacteria	Gammaproteobacteria	Pseudomonadales	Moraxellaceae	Acinetobacter	Acinetobacter_baumannii
Xanthomonas_arboricola	2.37338	0.0150675	Bacteria	Proteobacteria	Gammaproteobacteria	Xanthomonadales	Xanthomonadaceae	Xanthomonas	Xanthomonas_arboricola
Caulobacter_vibrioides	2.40679	0.0418133	Bacteria	Proteobacteria	Alphaproteobacteria	Caulobacterales	Caulobacteraceae	Caulobacter	Caulobacter_vibrioides
Klebsiella_aerogenes	2.4171	0.0188724	Bacteria	Proteobacteria	Gammaproteobacteria	Enterobacterales	Enterobacteriaceae	Klebsiella	Klebsiella_aerogenes
Streptomyces_scabiei	2.4271	0.0059529	Bacteria	Actinobacteria	Actinobacteria	Streptomycetales	Streptomycetaceae	Streptomyces	Streptomyces_scabiei
Cupriavidus_taiwanensis	2.50767	0.00100118	Bacteria	Proteobacteria	Betaproteobacteria	Burkholderiales	Burkholderiaceae	Cupriavidus	Cupriavidus_taiwanensis
Klebsiella_quasipneumoniae	2.51049	0.0233529	Bacteria	Proteobacteria	Gammaproteobacteria	Enterobacterales	Enterobacteriaceae	Klebsiella	Klebsiella_quasipneumoniae
Paenibacillus_terrae	2.5385	0.030788	Bacteria	Firmicutes	Bacilli	Bacillales	Paenibacillaceae	Paenibacillus	Paenibacillus_terrae
Mesorhizobium_sp._1M-11	2.69895	0.0153031	Bacteria	Proteobacteria	Alphaproteobacteria	Rhizobiales	Phyllobacteriaceae	Mesorhizobium	Mesorhizobium_sp._1M-11
Actinomyces_sp._299	2.70215	0.0416235	Bacteria	Actinobacteria	Actinobacteria	Actinomycetales	Actinomycetaceae	Actinomyces	Actinomyces_sp._299
Streptomyces_olivochromogenes	2.71042	0.0432436	Bacteria	Actinobacteria	Actinobacteria	Streptomycetales	Streptomycetaceae	Streptomyces	Streptomyces_olivochromogenes
Pseudacidovorax_intermedius	2.77155	0.0465386	Bacteria	Proteobacteria	Betaproteobacteria	Burkholderiales	Comamonadaceae	Pseudacidovorax	Pseudacidovorax_intermedius
Nevskia_soli	2.78178	0.0428419	Bacteria	Proteobacteria	Gammaproteobacteria	Nevskiales	Sinobacteraceae	Nevskia	Nevskia_soli
Achromobacter_xylosoxidans	2.92522	0.00172854	Bacteria	Proteobacteria	Betaproteobacteria	Burkholderiales	Alcaligenaceae	Achromobacter	Achromobacter_xylosoxidans
Stigmatella_aurantiaca	3.29773	0.00549352	Bacteria	Proteobacteria	Deltaproteobacteria	Myxococcales	Archangiaceae	Stigmatella	Stigmatella_aurantiaca
Asaia_sp._W19	3.41592	0.0285309	Bacteria	Proteobacteria	Alphaproteobacteria	Rhodospirillales	Acetobacteraceae	Asaia	Asaia_sp._W19
Azohydromonas_lata	3.43825	0.0244049	Bacteria	Proteobacteria	Betaproteobacteria	Burkholderiales	Alcaligenaceae	Azohydromonas	Azohydromonas_lata
Moraxella_oblonga	3.48565	0.00690754	Bacteria	Proteobacteria	Gammaproteobacteria	Pseudomonadales	Moraxellaceae	Moraxella	Moraxella_oblonga
Agarivorans_gilvus	3.52486	0.0257483	Bacteria	Proteobacteria	Gammaproteobacteria	Alteromonadales	Alteromonadaceae	Agarivorans	Agarivorans_gilvus
Pseudomonas_sp._HMSC08G10	3.54256	0.0305502	Bacteria	Proteobacteria	Gammaproteobacteria	Pseudomonadales	Pseudomonadaceae	Pseudomonas	Pseudomonas_sp._HMSC08G10
Burkholderia_pseudomultivorans	3.57699	0.01234	Bacteria	Proteobacteria	Betaproteobacteria	Burkholderiales	Burkholderiaceae	Burkholderia	Burkholderia_pseudomultivorans
Nafulsella_turpanensis	3.58957	0.00753817	Bacteria	Bacteroidetes	Cytophagia	Cytophagales	Flammeovirgaceae	Nafulsella	Nafulsella_turpanensis
Cupriavidus_necator	3.64094	0.00172065	Bacteria	Proteobacteria	Betaproteobacteria	Burkholderiales	Burkholderiaceae	Cupriavidus	Cupriavidus_necator
Hylemonella_gracilis	3.65179	0.0193711	Bacteria	Proteobacteria	Betaproteobacteria	Burkholderiales	Comamonadaceae	Hylemonella	Hylemonella_gracilis
Stenotrophomonas_maltophilia	3.65492	3.91021e-07	Bacteria	Proteobacteria	Gammaproteobacteria	Xanthomonadales	Xanthomonadaceae	Stenotrophomonas	Stenotrophomonas_maltophilia
Mobiluncus_curtisii	3.65887	0.00252049	Bacteria	Actinobacteria	Actinobacteria	Actinomycetales	Actinomycetaceae	Mobiluncus	Mobiluncus_curtisii
Mycobacterium_gordonae	3.66206	7.581e-05	Bacteria	Actinobacteria	Actinobacteria	Corynebacteriales	Mycobacteriaceae	Mycobacterium	Mycobacterium_gordonae
Pigmentiphaga_sp._NML080357	3.70686	0.0155363	Bacteria	Proteobacteria	Betaproteobacteria	Burkholderiales	Alcaligenaceae	Pigmentiphaga	Pigmentiphaga_sp._NML080357
Desulfovibrio_litoralis	3.70913	0.0461798	Bacteria	Proteobacteria	Deltaproteobacteria	Desulfovibrionales	Desulfovibrionaceae	Desulfovibrio	Desulfovibrio_litoralis
Massilia_sp._NR_4-1	3.79045	0.0412524	Bacteria	Proteobacteria	Betaproteobacteria	Burkholderiales	Oxalobacteraceae	Massilia	Massilia_sp._NR_4-1
Bradyrhizobium_sp._Ai1a-2	3.80248	0.0480463	Bacteria	Proteobacteria	Alphaproteobacteria	Rhizobiales	Bradyrhizobiaceae	Bradyrhizobium	Bradyrhizobium_sp._Ai1a-2
Actinosynnema_sp._ALI-1.44	3.80468	0.00104163	Bacteria	Actinobacteria	Actinobacteria	Pseudonocardiales	Pseudonocardiaceae	Actinosynnema	Actinosynnema_sp._ALI-1.44
Actinoplanes_missouriensis	3.82293	0.00427173	Bacteria	Actinobacteria	Actinobacteria	Micromonosporales	Micromonosporaceae	Actinoplanes	Actinoplanes_missouriensis
Achromobacter_sp._ATCC31444	3.82739	0.00255513	Bacteria	Proteobacteria	Betaproteobacteria	Burkholderiales	Alcaligenaceae	Achromobacter	Achromobacter_sp._ATCC31444
Paraburkholderia_piptadeniae	3.83608	0.00758927	Bacteria	Proteobacteria	Betaproteobacteria	Burkholderiales	Burkholderiaceae	Paraburkholderia	Paraburkholderia_piptadeniae
Streptomyces_humi	3.85653	0.00478667	Bacteria	Actinobacteria	Actinobacteria	Streptomycetales	Streptomycetaceae	Streptomyces	Streptomyces_humi
Pseudomonas_otitidis	3.86502	0.000496786	Bacteria	Proteobacteria	Gammaproteobacteria	Pseudomonadales	Pseudomonadaceae	Pseudomonas	Pseudomonas_otitidis
Burkholderia_sp._lig30	3.86914	0.0066811	Bacteria	Proteobacteria	Betaproteobacteria	Burkholderiales	Burkholderiaceae	Burkholderia	Burkholderia_sp._lig30
Azospirillum_thiophilum	3.87497	0.00578201	Bacteria	Proteobacteria	Alphaproteobacteria	Rhodospirillales	Rhodospirillaceae	Azospirillum	Azospirillum_thiophilum
Aeromonas_jandaei	3.89879	0.00365538	Bacteria	Proteobacteria	Gammaproteobacteria	Aeromonadales	Aeromonadaceae	Aeromonas	Aeromonas_jandaei
Cruoricaptor_ignavus	3.90507	0.0352018	Bacteria	Bacteroidetes	Flavobacteriia	Flavobacteriales	Flavobacteriaceae	Cruoricaptor	Cruoricaptor_ignavus
Sinobacterium_caligoides	3.91966	0.0329292	Bacteria	Proteobacteria	Gammaproteobacteria	Cellvibrionales	Spongiibacteraceae	Sinobacterium	Sinobacterium_caligoides
Pseudonocardia_sediminis	3.92994	0.000549929	Bacteria	Actinobacteria	Actinobacteria	Pseudonocardiales	Pseudonocardiaceae	Pseudonocardia	Pseudonocardia_sediminis
Micromonospora_eburnea	3.93785	0.0254112	Bacteria	Actinobacteria	Actinobacteria	Micromonosporales	Micromonosporaceae	Micromonospora	Micromonospora_eburnea
Vibrio_sp._LJC006	3.96048	0.0120255	Bacteria	Proteobacteria	Gammaproteobacteria	Vibrionales	Vibrionaceae	Vibrio	Vibrio_sp._LJC006
Neisseria_cinerea	3.98492	0.0352018	Bacteria	Proteobacteria	Betaproteobacteria	Neisseriales	Neisseriaceae	Neisseria	Neisseria_cinerea
Corallococcus_sp._CA043D	4.01433	2.07442e-06	Bacteria	Proteobacteria	Deltaproteobacteria	Myxococcales	Myxococcaceae	Corallococcus	Corallococcus_sp._CA043D
Rhizobacter_sp._Root1221	4.01764	0.000765395	Bacteria	Proteobacteria	Betaproteobacteria	Burkholderiales		Rhizobacter	Rhizobacter_sp._Root1221
Dickeya_chrysanthemi	4.02082	0.00686485	Bacteria	Proteobacteria	Gammaproteobacteria	Enterobacterales	Pectobacteriaceae	Dickeya	Dickeya_chrysanthemi
Desulfitobacterium_dichloroeliminans	4.06647	0.0265242	Bacteria	Firmicutes	Clostridia	Clostridiales	Peptococcaceae	Desulfitobacterium	Desulfitobacterium_dichloroeliminans
Halomonas_sp._CSM-2	4.0673	0.0410498	Bacteria	Proteobacteria	Gammaproteobacteria	Oceanospirillales	Halomonadaceae	Halomonas	Halomonas_sp._CSM-2
Pseudomonas_sp._250J	4.07121	0.0120439	Bacteria	Proteobacteria	Gammaproteobacteria	Pseudomonadales	Pseudomonadaceae	Pseudomonas	Pseudomonas_sp._250J
Sphaerotilus_hippei	4.08735	0.036023	Bacteria	Proteobacteria	Betaproteobacteria	Burkholderiales		Sphaerotilus	Sphaerotilus_hippei
Mycobacterium_talmoniae	4.10428	8.3334e-06	Bacteria	Actinobacteria	Actinobacteria	Corynebacteriales	Mycobacteriaceae	Mycobacterium	Mycobacterium_talmoniae
Hoeflea_olei	4.10485	0.0114476	Bacteria	Proteobacteria	Alphaproteobacteria	Rhizobiales	Phyllobacteriaceae	Hoeflea	Hoeflea_olei
Chitinophaga_rupis	4.11353	0.0302947	Bacteria	Bacteroidetes	Chitinophagia	Chitinophagales	Chitinophagaceae	Chitinophaga	Chitinophaga_rupis
Fulvimarina_sp._85	4.11934	0.0246427	Bacteria	Proteobacteria	Alphaproteobacteria	Rhizobiales	Aurantimonadaceae	Fulvimarina	Fulvimarina_sp._85
Sorangium_cellulosum	4.12111	1.40591e-06	Bacteria	Proteobacteria	Deltaproteobacteria	Myxococcales	Polyangiaceae	Sorangium	Sorangium_cellulosum
Achromobacter_sp._DMS1	4.1354	0.00170542	Bacteria	Proteobacteria	Betaproteobacteria	Burkholderiales	Alcaligenaceae	Achromobacter	Achromobacter_sp._DMS1
Actinomadura_kijaniata	4.14271	0.00219554	Bacteria	Actinobacteria	Actinobacteria	Streptosporangiales	Thermomonosporaceae	Actinomadura	Actinomadura_kijaniata
Mycobacterium_paraffinicum	4.14675	0.033937	Bacteria	Actinobacteria	Actinobacteria	Corynebacteriales	Mycobacteriaceae	Mycobacterium	Mycobacterium_paraffinicum
Devosia_geojensis	4.16728	0.0288245	Bacteria	Proteobacteria	Alphaproteobacteria	Rhizobiales	Hyphomicrobiaceae	Devosia	Devosia_geojensis
Variovorax_sp._URHB0020	4.17146	0.0253695	Bacteria	Proteobacteria	Betaproteobacteria	Burkholderiales	Comamonadaceae	Variovorax	Variovorax_sp._URHB0020
Alkalilimnicola_ehrlichii	4.2087	0.0174536	Bacteria	Proteobacteria	Gammaproteobacteria	Chromatiales	Ectothiorhodospiraceae	Alkalilimnicola	Alkalilimnicola_ehrlichii
Pseudomonas_marincola	4.21312	0.0161014	Bacteria	Proteobacteria	Gammaproteobacteria	Pseudomonadales	Pseudomonadaceae	Pseudomonas	Pseudomonas_marincola
Endozoicomonas_ascidiicola	4.22428	0.0124316	Bacteria	Proteobacteria	Gammaproteobacteria	Oceanospirillales	Endozoicomonadaceae	Endozoicomonas	Endozoicomonas_ascidiicola
Tepidimonas_fonticaldi	4.23561	0.0479408	Bacteria	Proteobacteria	Betaproteobacteria	Burkholderiales		Tepidimonas	Tepidimonas_fonticaldi
Pseudomonas_sp._K2W31S-8	4.24689	0.023462	Bacteria	Proteobacteria	Gammaproteobacteria	Pseudomonadales	Pseudomonadaceae	Pseudomonas	Pseudomonas_sp._K2W31S-8
Pseudomonas_sp._DY-1	4.30184	0.0168955	Bacteria	Proteobacteria	Gammaproteobacteria	Pseudomonadales	Pseudomonadaceae	Pseudomonas	Pseudomonas_sp._DY-1
gamma_proteobacterium_HdN1	4.30359	0.0377132	Bacteria	Proteobacteria	Gammaproteobacteria				gamma_proteobacterium_HdN1
Nitrobacter_sp._Nb-311A	4.30872	0.049596	Bacteria	Proteobacteria	Alphaproteobacteria	Rhizobiales	Bradyrhizobiaceae	Nitrobacter	Nitrobacter_sp._Nb-311A
Serratia_marcescens	4.33493	0.000596133	Bacteria	Proteobacteria	Gammaproteobacteria	Enterobacterales	Yersiniaceae	Serratia	Serratia_marcescens
Mycobacterium_mantenii	4.34511	0.000440197	Bacteria	Actinobacteria	Actinobacteria	Corynebacteriales	Mycobacteriaceae	Mycobacterium	Mycobacterium_mantenii
Azoarcus_sp._DN11	4.34838	0.0100754	Bacteria	Proteobacteria	Betaproteobacteria	Rhodocyclales	Zoogloeaceae	Azoarcus	Azoarcus_sp._DN11
Celeribacter_baekdonensis	4.35046	0.0153367	Bacteria	Proteobacteria	Alphaproteobacteria	Rhodobacterales	Rhodobacteraceae	Celeribacter	Celeribacter_baekdonensis
Desulfovibrio_sp._AM18-2	4.37878	0.0120255	Bacteria	Proteobacteria	Deltaproteobacteria	Desulfovibrionales	Desulfovibrionaceae	Desulfovibrio	Desulfovibrio_sp._AM18-2
Thermocrispum_municipale	4.37979	0.000199483	Bacteria	Actinobacteria	Actinobacteria	Pseudonocardiales	Pseudonocardiaceae	Thermocrispum	Thermocrispum_municipale
Arthrobacter_sp._NEAU-SA2	4.4057	0.00929938	Bacteria	Actinobacteria	Actinobacteria	Micrococcales	Micrococcaceae	Arthrobacter	Arthrobacter_sp._NEAU-SA2
Achromobacter_marplatensis	4.41682	0.00086079	Bacteria	Proteobacteria	Betaproteobacteria	Burkholderiales	Alcaligenaceae	Achromobacter	Achromobacter_marplatensis
Pseudomonas_aestusnigri	4.42507	0.00162331	Bacteria	Proteobacteria	Gammaproteobacteria	Pseudomonadales	Pseudomonadaceae	Pseudomonas	Pseudomonas_aestusnigri
Roseomonas_cervicalis	4.44968	7.70434e-05	Bacteria	Proteobacteria	Alphaproteobacteria	Rhodospirillales	Acetobacteraceae	Roseomonas	Roseomonas_cervicalis
Rhizobium_mongolense	4.46538	0.00565367	Bacteria	Proteobacteria	Alphaproteobacteria	Rhizobiales	Rhizobiaceae	Rhizobium	Rhizobium_mongolense
Streptomyces_sp._TSRI0107	4.46695	0.00839466	Bacteria	Actinobacteria	Actinobacteria	Streptomycetales	Streptomycetaceae	Streptomyces	Streptomyces_sp._TSRI0107
Cohaesibacter_gelatinilyticus	4.48478	0.00672134	Bacteria	Proteobacteria	Alphaproteobacteria	Rhizobiales	Cohaesibacteraceae	Cohaesibacter	Cohaesibacter_gelatinilyticus
Janthinobacterium_sp._PC23-8	4.49783	0.000193604	Bacteria	Proteobacteria	Betaproteobacteria	Burkholderiales	Oxalobacteraceae	Janthinobacterium	Janthinobacterium_sp._PC23-8
Burkholderia_sp._TNe-862	4.51209	0.0135884	Bacteria	Proteobacteria	Betaproteobacteria	Burkholderiales	Burkholderiaceae	Burkholderia	Burkholderia_sp._TNe-862
Alcanivorax_hongdengensis	4.52842	0.0115734	Bacteria	Proteobacteria	Gammaproteobacteria	Oceanospirillales	Alcanivoracaceae	Alcanivorax	Alcanivorax_hongdengensis
Magnetospirillum_sp._XM-1	4.52975	0.00688035	Bacteria	Proteobacteria	Alphaproteobacteria	Rhodospirillales	Rhodospirillaceae	Magnetospirillum	Magnetospirillum_sp._XM-1
Bacillus_amyloliquefaciens	4.53056	0.0245821	Bacteria	Firmicutes	Bacilli	Bacillales	Bacillaceae	Bacillus	Bacillus_amyloliquefaciens
Ferrimonas_kyonanensis	4.54889	0.00684137	Bacteria	Proteobacteria	Gammaproteobacteria	Alteromonadales	Ferrimonadaceae	Ferrimonas	Ferrimonas_kyonanensis
Mangrovitalea_sediminis	4.55613	0.00158474	Bacteria	Proteobacteria	Gammaproteobacteria	Alteromonadales	Alteromonadaceae	Mangrovitalea	Mangrovitalea_sediminis
Pseudomonas_sp._S06B_330	4.56976	0.0434631	Bacteria	Proteobacteria	Gammaproteobacteria	Pseudomonadales	Pseudomonadaceae	Pseudomonas	Pseudomonas_sp._S06B_330
Paenibacillus_sp._7197	4.58246	0.00342402	Bacteria	Firmicutes	Bacilli	Bacillales	Paenibacillaceae	Paenibacillus	Paenibacillus_sp._7197
Acinetobacter_sp._AR2-3	4.58711	0.00126765	Bacteria	Proteobacteria	Gammaproteobacteria	Pseudomonadales	Moraxellaceae	Acinetobacter	Acinetobacter_sp._AR2-3
Mycolicibacterium_agri	4.60057	0.000153642	Bacteria	Actinobacteria	Actinobacteria	Corynebacteriales	Mycobacteriaceae	Mycolicibacterium	Mycolicibacterium_agri
Algoriphagus_terrigena	4.61137	0.00183811	Bacteria	Bacteroidetes	Cytophagia	Cytophagales	Cyclobacteriaceae	Algoriphagus	Algoriphagus_terrigena
Lentzea_terrae	4.62572	0.0165691	Bacteria	Actinobacteria	Actinobacteria	Pseudonocardiales	Pseudonocardiaceae	Lentzea	Lentzea_terrae
Amphritea_balenae	4.64328	0.013295	Bacteria	Proteobacteria	Gammaproteobacteria	Oceanospirillales	Oceanospirillaceae	Amphritea	Amphritea_balenae
Buttiauxella_agrestis	4.64605	0.0351918	Bacteria	Proteobacteria	Gammaproteobacteria	Enterobacterales	Enterobacteriaceae	Buttiauxella	Buttiauxella_agrestis
Desulfocurvus_vexinensis	4.6688	0.000703933	Bacteria	Proteobacteria	Deltaproteobacteria	Desulfovibrionales	Desulfovibrionaceae	Desulfocurvus	Desulfocurvus_vexinensis
Shewanella_loihica	4.67587	0.0126161	Bacteria	Proteobacteria	Gammaproteobacteria	Alteromonadales	Shewanellaceae	Shewanella	Shewanella_loihica
Pseudomonas_sp._SID14000	4.688	0.0313181	Bacteria	Proteobacteria	Gammaproteobacteria	Pseudomonadales	Pseudomonadaceae	Pseudomonas	Pseudomonas_sp._SID14000
Variovorax_soli	4.70426	0.00279422	Bacteria	Proteobacteria	Betaproteobacteria	Burkholderiales	Comamonadaceae	Variovorax	Variovorax_soli
Bordetella_ansorpii	4.70642	0.00782684	Bacteria	Proteobacteria	Betaproteobacteria	Burkholderiales	Alcaligenaceae	Bordetella	Bordetella_ansorpii
Altererythrobacter_marensis	4.71047	0.00318623	Bacteria	Proteobacteria	Alphaproteobacteria	Sphingomonadales	Erythrobacteraceae	Altererythrobacter	Altererythrobacter_marensis
Acidovorax_delafieldii	4.75995	9.5795e-08	Bacteria	Proteobacteria	Betaproteobacteria	Burkholderiales	Comamonadaceae	Acidovorax	Acidovorax_delafieldii
Pseudomonas_sp._ML96	4.78621	0.000362473	Bacteria	Proteobacteria	Gammaproteobacteria	Pseudomonadales	Pseudomonadaceae	Pseudomonas	Pseudomonas_sp._ML96
Pseudomonas_sp._P97.38	4.79738	0.0269132	Bacteria	Proteobacteria	Gammaproteobacteria	Pseudomonadales	Pseudomonadaceae	Pseudomonas	Pseudomonas_sp._P97.38
Pseudomonas_sp._Leaf58	4.85939	5.65793e-05	Bacteria	Proteobacteria	Gammaproteobacteria	Pseudomonadales	Pseudomonadaceae	Pseudomonas	Pseudomonas_sp._Leaf58
Halioglobus_sp._U0301	4.8642	0.0185487	Bacteria	Proteobacteria	Gammaproteobacteria	Cellvibrionales	Halieaceae	Halioglobus	Halioglobus_sp._U0301
Alcaligenes_faecalis	4.86775	3.51331e-06	Bacteria	Proteobacteria	Betaproteobacteria	Burkholderiales	Alcaligenaceae	Alcaligenes	Alcaligenes_faecalis
Mycolicibacterium_wolinskyi	4.87652	3.51695e-08	Bacteria	Actinobacteria	Actinobacteria	Corynebacteriales	Mycobacteriaceae	Mycolicibacterium	Mycolicibacterium_wolinskyi
Marinobacterium_sp._AK27	4.88296	0.0184486	Bacteria	Proteobacteria	Gammaproteobacteria	Oceanospirillales	Oceanospirillaceae	Marinobacterium	Marinobacterium_sp._AK27
Millisia_brevis	4.89306	0.000133039	Bacteria	Actinobacteria	Actinobacteria	Corynebacteriales	Gordoniaceae	Millisia	Millisia_brevis
Desulfonatronum_thiodismutans	4.89822	0.0103099	Bacteria	Proteobacteria	Deltaproteobacteria	Desulfovibrionales	Desulfonatronaceae	Desulfonatronum	Desulfonatronum_thiodismutans
Sulfitobacter_guttiformis	4.92962	0.00370026	Bacteria	Proteobacteria	Alphaproteobacteria	Rhodobacterales	Rhodobacteraceae	Sulfitobacter	Sulfitobacter_guttiformis
Mycobacterium_sp._YC-RL4	4.93371	8.11413e-05	Bacteria	Actinobacteria	Actinobacteria	Corynebacteriales	Mycobacteriaceae	Mycobacterium	Mycobacterium_sp._YC-RL4
Streptomyces_sp._MJM1172	4.95257	0.00761371	Bacteria	Actinobacteria	Actinobacteria	Streptomycetales	Streptomycetaceae	Streptomyces	Streptomyces_sp._MJM1172
Chromohalobacter_canadensis	4.95377	0.000790622	Bacteria	Proteobacteria	Gammaproteobacteria	Oceanospirillales	Halomonadaceae	Chromohalobacter	Chromohalobacter_canadensis
Pseudomonas_coronafaciens	4.95399	1.14573e-06	Bacteria	Proteobacteria	Gammaproteobacteria	Pseudomonadales	Pseudomonadaceae	Pseudomonas	Pseudomonas_coronafaciens
Achromobacter_sp._DH1f	4.96076	0.00210303	Bacteria	Proteobacteria	Betaproteobacteria	Burkholderiales	Alcaligenaceae	Achromobacter	Achromobacter_sp._DH1f
Streptomyces_sp._MMG1121	4.97267	0.00881179	Bacteria	Actinobacteria	Actinobacteria	Streptomycetales	Streptomycetaceae	Streptomyces	Streptomyces_sp._MMG1121
Larkinella_knui	4.97908	0.0192656	Bacteria	Bacteroidetes	Cytophagia	Cytophagales	Cytophagaceae	Larkinella	Larkinella_knui
Rhizobium_sp._CF097	4.97934	0.0011193	Bacteria	Proteobacteria	Alphaproteobacteria	Rhizobiales	Rhizobiaceae	Rhizobium	Rhizobium_sp._CF097
Hydrogenophaga_crassostreae	4.98321	0.0104741	Bacteria	Proteobacteria	Betaproteobacteria	Burkholderiales	Comamonadaceae	Hydrogenophaga	Hydrogenophaga_crassostreae
Xenorhabdus_doucetiae	4.9841	0.00626447	Bacteria	Proteobacteria	Gammaproteobacteria	Enterobacterales	Morganellaceae	Xenorhabdus	Xenorhabdus_doucetiae
Melittangium_boletus	4.99788	3.80573e-05	Bacteria	Proteobacteria	Deltaproteobacteria	Myxococcales	Archangiaceae	Melittangium	Melittangium_boletus
Thermobifida_cellulosilytica	5.01448	1.73931e-05	Bacteria	Actinobacteria	Actinobacteria	Streptosporangiales	Nocardiopsaceae	Thermobifida	Thermobifida_cellulosilytica
Tanticharoenia_sakaeratensis	5.01558	0.000790622	Bacteria	Proteobacteria	Alphaproteobacteria	Rhodospirillales	Acetobacteraceae	Tanticharoenia	Tanticharoenia_sakaeratensis
Bordetella_bronchialis	5.0178	0.0116482	Bacteria	Proteobacteria	Betaproteobacteria	Burkholderiales	Alcaligenaceae	Bordetella	Bordetella_bronchialis
Burkholderia_dabaoshanensis	5.02657	0.000496786	Bacteria	Proteobacteria	Betaproteobacteria	Burkholderiales	Burkholderiaceae	Burkholderia	Burkholderia_dabaoshanensis
Mycolicibacterium_malmesburyense	5.02718	6.17192e-05	Bacteria	Actinobacteria	Actinobacteria	Corynebacteriales	Mycobacteriaceae	Mycolicibacterium	Mycolicibacterium_malmesburyense
Pseudomonas_anguilliseptica	5.09257	0.00515083	Bacteria	Proteobacteria	Gammaproteobacteria	Pseudomonadales	Pseudomonadaceae	Pseudomonas	Pseudomonas_anguilliseptica
Pseudescherichia_vulneris	5.12813	0.00738308	Bacteria	Proteobacteria	Gammaproteobacteria	Enterobacterales	Enterobacteriaceae	Pseudescherichia	Pseudescherichia_vulneris
Burkholderia_ubonensis	5.13289	5.41667e-08	Bacteria	Proteobacteria	Betaproteobacteria	Burkholderiales	Burkholderiaceae	Burkholderia	Burkholderia_ubonensis
Arthrobacter_sp._Leaf337	5.15912	0.000514319	Bacteria	Actinobacteria	Actinobacteria	Micrococcales	Micrococcaceae	Arthrobacter	Arthrobacter_sp._Leaf337
Curvibacter_lanceolatus	5.16428	0.0126437	Bacteria	Proteobacteria	Betaproteobacteria	Burkholderiales	Comamonadaceae	Curvibacter	Curvibacter_lanceolatus
Rubrimonas_cliftonensis	5.18975	0.00973022	Bacteria	Proteobacteria	Alphaproteobacteria	Rhodobacterales	Rhodobacteraceae	Rubrimonas	Rubrimonas_cliftonensis
Solimicrobium_silvestre	5.1912	0.00547768	Bacteria	Proteobacteria	Betaproteobacteria	Burkholderiales	Oxalobacteraceae	Solimicrobium	Solimicrobium_silvestre
Opitutus_terrae	5.23836	4.87499e-05	Bacteria	Verrucomicrobia	Opitutae	Opitutales	Opitutaceae	Opitutus	Opitutus_terrae
Paraburkholderia_megapolitana	5.23934	0.000120705	Bacteria	Proteobacteria	Betaproteobacteria	Burkholderiales	Burkholderiaceae	Paraburkholderia	Paraburkholderia_megapolitana
Mycobacterium_sp._GA-1841	5.24746	0.00112176	Bacteria	Actinobacteria	Actinobacteria	Corynebacteriales	Mycobacteriaceae	Mycobacterium	Mycobacterium_sp._GA-1841
Alteromonadaceae_bacterium_2052S.S.stab0a.01	5.25304	0.000127536	Bacteria	Proteobacteria	Gammaproteobacteria	Alteromonadales	Alteromonadaceae		Alteromonadaceae_bacterium_2052S.S.stab0a.01
Kushneria_sp._YCWA18	5.26683	0.000374698	Bacteria	Proteobacteria	Gammaproteobacteria	Oceanospirillales	Halomonadaceae	Kushneria	Kushneria_sp._YCWA18
[Eubacterium]_cellulosolvens	5.26802	0.000112763	Bacteria	Firmicutes	Clostridia	Clostridiales	Eubacteriaceae	Eubacterium	[Eubacterium]_cellulosolvens
Paludibacterium_yongneupense	5.27006	0.00482169	Bacteria	Proteobacteria	Betaproteobacteria	Neisseriales	Chromobacteriaceae	Paludibacterium	Paludibacterium_yongneupense
Pseudooceanicola_antarcticus	5.27204	0.00048459	Bacteria	Proteobacteria	Alphaproteobacteria	Rhodobacterales	Rhodobacteraceae	Pseudooceanicola	Pseudooceanicola_antarcticus
Pseudomonas_sp._NFIX28	5.30106	0.000146256	Bacteria	Proteobacteria	Gammaproteobacteria	Pseudomonadales	Pseudomonadaceae	Pseudomonas	Pseudomonas_sp._NFIX28
Herbaspirillum_sp._RV1423	5.30399	0.0375494	Bacteria	Proteobacteria	Betaproteobacteria	Burkholderiales	Oxalobacteraceae	Herbaspirillum	Herbaspirillum_sp._RV1423
Allochromatium_vinosum	5.30579	0.00543165	Bacteria	Proteobacteria	Gammaproteobacteria	Chromatiales	Chromatiaceae	Allochromatium	Allochromatium_vinosum
Pseudophaeobacter_arcticus	5.30973	0.00311252	Bacteria	Proteobacteria	Alphaproteobacteria	Rhodobacterales	Rhodobacteraceae	Pseudophaeobacter	Pseudophaeobacter_arcticus
Paraburkholderia_caffeinilytica	5.31125	0.000149111	Bacteria	Proteobacteria	Betaproteobacteria	Burkholderiales	Burkholderiaceae	Paraburkholderia	Paraburkholderia_caffeinilytica
Bordetella_genomosp._13	5.31204	0.0222981	Bacteria	Proteobacteria	Betaproteobacteria	Burkholderiales	Alcaligenaceae	Bordetella	Bordetella_genomosp._13
Methylobacterium_sp._GXS13	5.31475	0.00329105	Bacteria	Proteobacteria	Alphaproteobacteria	Rhizobiales	Methylobacteriaceae	Methylobacterium	Methylobacterium_sp._GXS13
Pseudomonas_monteilii	5.31499	2.70152e-07	Bacteria	Proteobacteria	Gammaproteobacteria	Pseudomonadales	Pseudomonadaceae	Pseudomonas	Pseudomonas_monteilii
Afifella_pfennigii	5.31746	0.00404012	Bacteria	Proteobacteria	Alphaproteobacteria	Rhizobiales	Rhodobiaceae	Afifella	Afifella_pfennigii
Pseudomonas_sp._CMR5c	5.3278	0.034988	Bacteria	Proteobacteria	Gammaproteobacteria	Pseudomonadales	Pseudomonadaceae	Pseudomonas	Pseudomonas_sp._CMR5c
Pseudomonas_sp._Chol1	5.32839	0.0352982	Bacteria	Proteobacteria	Gammaproteobacteria	Pseudomonadales	Pseudomonadaceae	Pseudomonas	Pseudomonas_sp._Chol1
Chitinilyticum_aquatile	5.32898	0.00180374	Bacteria	Proteobacteria	Betaproteobacteria	Neisseriales	Chromobacteriaceae	Chitinilyticum	Chitinilyticum_aquatile
Aquabacterium_sp._NJ1	5.34955	0.00268355	Bacteria	Proteobacteria	Betaproteobacteria	Burkholderiales		Aquabacterium	Aquabacterium_sp._NJ1
Pseudomonas_sp._443	5.35143	0.0336123	Bacteria	Proteobacteria	Gammaproteobacteria	Pseudomonadales	Pseudomonadaceae	Pseudomonas	Pseudomonas_sp._443
Gallaecimonas_sp._HK-28	5.37363	0.000314623	Bacteria	Proteobacteria	Gammaproteobacteria			Gallaecimonas	Gallaecimonas_sp._HK-28
Azotobacter_vinelandii	5.40167	0.000387621	Bacteria	Proteobacteria	Gammaproteobacteria	Pseudomonadales	Pseudomonadaceae	Azotobacter	Azotobacter_vinelandii
Serpentinomonas_raichei	5.42748	0.00126709	Bacteria	Proteobacteria	Betaproteobacteria	Burkholderiales	Comamonadaceae	Serpentinomonas	Serpentinomonas_raichei
Aeromonas_salmonicida	5.42864	0.00175749	Bacteria	Proteobacteria	Gammaproteobacteria	Aeromonadales	Aeromonadaceae	Aeromonas	Aeromonas_salmonicida
Puniceibacterium_sp._IMCC21224	5.4329	0.000716368	Bacteria	Proteobacteria	Alphaproteobacteria	Rhodobacterales	Rhodobacteraceae	Puniceibacterium	Puniceibacterium_sp._IMCC21224
Ralstonia_solanacearum	5.43758	0.000331391	Bacteria	Proteobacteria	Betaproteobacteria	Burkholderiales	Burkholderiaceae	Ralstonia	Ralstonia_solanacearum
Streptomyces_sp._4121.5	5.45848	1.58492e-05	Bacteria	Actinobacteria	Actinobacteria	Streptomycetales	Streptomycetaceae	Streptomyces	Streptomyces_sp._4121.5
Xanthomonas_vesicatoria	5.47768	0.00594809	Bacteria	Proteobacteria	Gammaproteobacteria	Xanthomonadales	Xanthomonadaceae	Xanthomonas	Xanthomonas_vesicatoria
Pseudomonas_sp._Irchel_s3h9	5.48205	0.0220853	Bacteria	Proteobacteria	Gammaproteobacteria	Pseudomonadales	Pseudomonadaceae	Pseudomonas	Pseudomonas_sp._Irchel_s3h9
Ectothiorhodospira_mobilis	5.48418	2.45988e-05	Bacteria	Proteobacteria	Gammaproteobacteria	Chromatiales	Ectothiorhodospiraceae	Ectothiorhodospira	Ectothiorhodospira_mobilis
Erythrobacter_sp._YH-07	5.48775	0.0198253	Bacteria	Proteobacteria	Alphaproteobacteria	Sphingomonadales	Erythrobacteraceae	Erythrobacter	Erythrobacter_sp._YH-07
Kosakonia_radicincitans	5.50487	0.0011193	Bacteria	Proteobacteria	Gammaproteobacteria	Enterobacterales	Enterobacteriaceae	Kosakonia	Kosakonia_radicincitans
Agrobacterium_rubi	5.51577	0.00174299	Bacteria	Proteobacteria	Alphaproteobacteria	Rhizobiales	Rhizobiaceae	Agrobacterium	Agrobacterium_rubi
Marinospirillum_minutulum	5.5175	0.0192828	Bacteria	Proteobacteria	Gammaproteobacteria	Oceanospirillales	Oceanospirillaceae	Marinospirillum	Marinospirillum_minutulum
Pseudomonas_sp._TMW_2.1634	5.54773	0.0186409	Bacteria	Proteobacteria	Gammaproteobacteria	Pseudomonadales	Pseudomonadaceae	Pseudomonas	Pseudomonas_sp._TMW_2.1634
Pseudomonas_sp._FW104-R4	5.55407	0.0156597	Bacteria	Proteobacteria	Gammaproteobacteria	Pseudomonadales	Pseudomonadaceae	Pseudomonas	Pseudomonas_sp._FW104-R4
Pseudomonas_sp._B15(2017)	5.57051	0.000642467	Bacteria	Proteobacteria	Gammaproteobacteria	Pseudomonadales	Pseudomonadaceae	Pseudomonas	Pseudomonas_sp._B15(2017)
Paraburkholderia_phenazinium	5.60316	1.71805e-10	Bacteria	Proteobacteria	Betaproteobacteria	Burkholderiales	Burkholderiaceae	Paraburkholderia	Paraburkholderia_phenazinium
Burkholderia_gladioli	5.60332	0.000934545	Bacteria	Proteobacteria	Betaproteobacteria	Burkholderiales	Burkholderiaceae	Burkholderia	Burkholderia_gladioli
Bermanella_marisrubri	5.6125	0.0141051	Bacteria	Proteobacteria	Gammaproteobacteria	Oceanospirillales	Oceanospirillaceae	Bermanella	Bermanella_marisrubri
Novimethylophilus_kurashikiensis	5.62269	0.0136115	Bacteria	Proteobacteria	Betaproteobacteria	Nitrosomonadales	Methylophilaceae	Novimethylophilus	Novimethylophilus_kurashikiensis
Aeromonas_molluscorum	5.63498	6.10466e-05	Bacteria	Proteobacteria	Gammaproteobacteria	Aeromonadales	Aeromonadaceae	Aeromonas	Aeromonas_molluscorum
Pseudomonas_sp._ATCC_13867	5.63745	0.000915244	Bacteria	Proteobacteria	Gammaproteobacteria	Pseudomonadales	Pseudomonadaceae	Pseudomonas	Pseudomonas_sp._ATCC_13867
Luminiphilus_syltensis	5.63796	0.0134086	Bacteria	Proteobacteria	Gammaproteobacteria	Cellvibrionales	Halieaceae	Luminiphilus	Luminiphilus_syltensis
Hyphomonas_sp._Mor2	5.64736	0.000936745	Bacteria	Proteobacteria	Alphaproteobacteria	Rhodobacterales	Hyphomonadaceae	Hyphomonas	Hyphomonas_sp._Mor2
Pseudomonas_sp._WCS365	5.64984	0.0134071	Bacteria	Proteobacteria	Gammaproteobacteria	Pseudomonadales	Pseudomonadaceae	Pseudomonas	Pseudomonas_sp._WCS365
Pseudomonas_umsongensis	5.65689	0.0130047	Bacteria	Proteobacteria	Gammaproteobacteria	Pseudomonadales	Pseudomonadaceae	Pseudomonas	Pseudomonas_umsongensis
Pseudomonas_oceani	5.65897	0.00366456	Bacteria	Proteobacteria	Gammaproteobacteria	Pseudomonadales	Pseudomonadaceae	Pseudomonas	Pseudomonas_oceani
Pseudomonas_sp._URMO17WK12:I6	5.65993	0.0128601	Bacteria	Proteobacteria	Gammaproteobacteria	Pseudomonadales	Pseudomonadaceae	Pseudomonas	Pseudomonas_sp._URMO17WK12:I6
Bosea_sp._OK403	5.66157	0.000312102	Bacteria	Proteobacteria	Alphaproteobacteria	Rhizobiales	Bradyrhizobiaceae	Bosea	Bosea_sp._OK403
Thiopseudomonas_denitrificans	5.66507	0.000565191	Bacteria	Proteobacteria	Gammaproteobacteria	Pseudomonadales	Pseudomonadaceae	Thiopseudomonas	Thiopseudomonas_denitrificans
beta_proteobacterium_AAP51	5.66563	4.64097e-07	Bacteria	Proteobacteria	Betaproteobacteria				beta_proteobacterium_AAP51
Geminicoccus_roseus	5.68283	7.34812e-06	Bacteria	Proteobacteria	Alphaproteobacteria	Rhodospirillales	Geminicoccaceae	Geminicoccus	Geminicoccus_roseus
Pseudomonas_sp._GM30	5.68505	0.0109194	Bacteria	Proteobacteria	Gammaproteobacteria	Pseudomonadales	Pseudomonadaceae	Pseudomonas	Pseudomonas_sp._GM30
Methylophilaceae_bacterium	5.68768	0.000653362	Bacteria	Proteobacteria	Betaproteobacteria	Nitrosomonadales	Methylophilaceae		Methylophilaceae_bacterium
Desulfovibrio_termitidis	5.69175	0.0014621	Bacteria	Proteobacteria	Deltaproteobacteria	Desulfovibrionales	Desulfovibrionaceae	Desulfovibrio	Desulfovibrio_termitidis
Rufibacter_ruber	5.69651	0.0117483	Bacteria	Bacteroidetes	Cytophagia	Cytophagales	Hymenobacteraceae	Rufibacter	Rufibacter_ruber
Pseudomonas_sp._Root569	5.70285	0.0103679	Bacteria	Proteobacteria	Gammaproteobacteria	Pseudomonadales	Pseudomonadaceae	Pseudomonas	Pseudomonas_sp._Root569
Desulfatibacillum_alkenivorans	5.73108	3.39759e-05	Bacteria	Proteobacteria	Deltaproteobacteria	Desulfobacterales	Desulfobacteraceae	Desulfatibacillum	Desulfatibacillum_alkenivorans
Polaromonas_sp._OV174	5.73529	3.35105e-07	Bacteria	Proteobacteria	Betaproteobacteria	Burkholderiales	Comamonadaceae	Polaromonas	Polaromonas_sp._OV174
Luteibacter_sp._UNCMF366Tsu5.1	5.73621	4.73779e-05	Bacteria	Proteobacteria	Gammaproteobacteria	Xanthomonadales	Rhodanobacteraceae	Luteibacter	Luteibacter_sp._UNCMF366Tsu5.1
Bradyrhizobium_sp._AC87j1	5.74077	0.00998793	Bacteria	Proteobacteria	Alphaproteobacteria	Rhizobiales	Bradyrhizobiaceae	Bradyrhizobium	Bradyrhizobium_sp._AC87j1
Pseudomonas_sp._R11-23-07	5.75355	0.00912648	Bacteria	Proteobacteria	Gammaproteobacteria	Pseudomonadales	Pseudomonadaceae	Pseudomonas	Pseudomonas_sp._R11-23-07
Rhodospirillaceae_bacterium_SYSU_D60006	5.75803	0.000449052	Bacteria	Proteobacteria	Alphaproteobacteria	Rhodospirillales	Rhodospirillaceae		Rhodospirillaceae_bacterium_SYSU_D60006
Bordetella_sp._N	5.76428	0.000398931	Bacteria	Proteobacteria	Betaproteobacteria	Burkholderiales	Alcaligenaceae	Bordetella	Bordetella_sp._N
Neorhizobium_galegae	5.78635	4.37797e-05	Bacteria	Proteobacteria	Alphaproteobacteria	Rhizobiales	Rhizobiaceae	Neorhizobium	Neorhizobium_galegae
Herbaspirillum_chlorophenolicum	5.79604	2.64338e-05	Bacteria	Proteobacteria	Betaproteobacteria	Burkholderiales	Oxalobacteraceae	Herbaspirillum	Herbaspirillum_chlorophenolicum
Novosphingobium_sp._MD-1	5.80141	0.00753817	Bacteria	Proteobacteria	Alphaproteobacteria	Sphingomonadales	Sphingomonadaceae	Novosphingobium	Novosphingobium_sp._MD-1
Mameliella_alba	5.8146	0.000338914	Bacteria	Proteobacteria	Alphaproteobacteria	Rhodobacterales	Rhodobacteraceae	Mameliella	Mameliella_alba
Pseudomonas_sp._RW405	5.81493	0.00761371	Bacteria	Proteobacteria	Gammaproteobacteria	Pseudomonadales	Pseudomonadaceae	Pseudomonas	Pseudomonas_sp._RW405
Pseudomonas_balearica	5.83943	0.00698419	Bacteria	Proteobacteria	Gammaproteobacteria	Pseudomonadales	Pseudomonadaceae	Pseudomonas	Pseudomonas_balearica
Candidatus_Chloroploca_asiatica	5.84105	0.000425607	Bacteria	Chloroflexi	Chloroflexia	Chloroflexales	Oscillochloridaceae	Candidatus_Chloroploca	Candidatus_Chloroploca_asiatica
Marinobacter_sp._F01	5.84224	9.70573e-05	Bacteria	Proteobacteria	Gammaproteobacteria	Alteromonadales	Alteromonadaceae	Marinobacter	Marinobacter_sp._F01
Marinobacter_hydrocarbonoclasticus	5.84449	0.000253338	Bacteria	Proteobacteria	Gammaproteobacteria	Alteromonadales	Alteromonadaceae	Marinobacter	Marinobacter_hydrocarbonoclasticus
Kitasatospora_mediocidica	5.84478	5.40029e-09	Bacteria	Actinobacteria	Actinobacteria	Streptomycetales	Streptomycetaceae	Kitasatospora	Kitasatospora_mediocidica
Erythrobacter_aquimixticola	5.85974	0.00592659	Bacteria	Proteobacteria	Alphaproteobacteria	Sphingomonadales	Erythrobacteraceae	Erythrobacter	Erythrobacter_aquimixticola
Halothiobacillus_neapolitanus	5.86518	0.00592713	Bacteria	Proteobacteria	Gammaproteobacteria	Chromatiales	Halothiobacillaceae	Halothiobacillus	Halothiobacillus_neapolitanus
Paracoccus_isoporae	5.86625	0.0059529	Bacteria	Proteobacteria	Alphaproteobacteria	Rhodobacterales	Rhodobacteraceae	Paracoccus	Paracoccus_isoporae
Pseudomonas_sp._GM55	5.88306	0.00102315	Bacteria	Proteobacteria	Gammaproteobacteria	Pseudomonadales	Pseudomonadaceae	Pseudomonas	Pseudomonas_sp._GM55
Azoarcus_sp._CIB	5.89626	0.000469134	Bacteria	Proteobacteria	Betaproteobacteria	Rhodocyclales	Zoogloeaceae	Azoarcus	Azoarcus_sp._CIB
Pseudomonas_sp._BBP2017	5.90466	8.05698e-08	Bacteria	Proteobacteria	Gammaproteobacteria	Pseudomonadales	Pseudomonadaceae	Pseudomonas	Pseudomonas_sp._BBP2017
Erwinia_persicina	5.93131	0.000346702	Bacteria	Proteobacteria	Gammaproteobacteria	Enterobacterales	Erwiniaceae	Erwinia	Erwinia_persicina
Pseudomonas_pelagia	5.93225	0.00685277	Bacteria	Proteobacteria	Gammaproteobacteria	Pseudomonadales	Pseudomonadaceae	Pseudomonas	Pseudomonas_pelagia
Pseudomonas_linyingensis	5.93657	0.0170583	Bacteria	Proteobacteria	Gammaproteobacteria	Pseudomonadales	Pseudomonadaceae	Pseudomonas	Pseudomonas_linyingensis
Pseudomonas_silesiensis	5.93926	1.11716e-05	Bacteria	Proteobacteria	Gammaproteobacteria	Pseudomonadales	Pseudomonadaceae	Pseudomonas	Pseudomonas_silesiensis
Paraburkholderia_kururiensis	5.94776	4.98253e-09	Bacteria	Proteobacteria	Betaproteobacteria	Burkholderiales	Burkholderiaceae	Paraburkholderia	Paraburkholderia_kururiensis
Pseudomonas_sp._GP01-A6	5.95873	0.00415792	Bacteria	Proteobacteria	Gammaproteobacteria	Pseudomonadales	Pseudomonadaceae	Pseudomonas	Pseudomonas_sp._GP01-A6
Kandeliimicrobium_roseum	5.96081	1.95811e-05	Bacteria	Proteobacteria	Alphaproteobacteria	Rhodobacterales	Rhodobacteraceae	Kandeliimicrobium	Kandeliimicrobium_roseum
Pseudomonas_sp._WCS374	5.97163	0.00319343	Bacteria	Proteobacteria	Gammaproteobacteria	Pseudomonadales	Pseudomonadaceae	Pseudomonas	Pseudomonas_sp._WCS374
Methylocystis_sp._MitZ-2018	5.97323	6.26447e-05	Bacteria	Proteobacteria	Alphaproteobacteria	Rhizobiales	Methylocystaceae	Methylocystis	Methylocystis_sp._MitZ-2018
Pseudomonas_flavescens	5.99162	0.00311252	Bacteria	Proteobacteria	Gammaproteobacteria	Pseudomonadales	Pseudomonadaceae	Pseudomonas	Pseudomonas_flavescens
Pseudomonas_sp._43NM1	6.00576	1.73536e-06	Bacteria	Proteobacteria	Gammaproteobacteria	Pseudomonadales	Pseudomonadaceae	Pseudomonas	Pseudomonas_sp._43NM1
Cohnella_sp._HS21	6.0198	0.000193955	Bacteria	Firmicutes	Bacilli	Bacillales	Paenibacillaceae	Cohnella	Cohnella_sp._HS21
Pseudomonas_sp._PI11	6.02371	0.000133799	Bacteria	Proteobacteria	Gammaproteobacteria	Pseudomonadales	Pseudomonadaceae	Pseudomonas	Pseudomonas_sp._PI11
Pseudomonas_laurylsulfatovorans	6.02795	0.000201509	Bacteria	Proteobacteria	Gammaproteobacteria	Pseudomonadales	Pseudomonadaceae	Pseudomonas	Pseudomonas_laurylsulfatovorans
Halomonas_sp._hl-4	6.03247	0.00298167	Bacteria	Proteobacteria	Gammaproteobacteria	Oceanospirillales	Halomonadaceae	Halomonas	Halomonas_sp._hl-4
Achromobacter_sp._LMG_30378	6.03703	4.95038e-08	Bacteria	Proteobacteria	Betaproteobacteria	Burkholderiales	Alcaligenaceae	Achromobacter	Achromobacter_sp._LMG_30378
Pseudomonas_sp._RIT-PI-a	6.04101	2.17956e-07	Bacteria	Proteobacteria	Gammaproteobacteria	Pseudomonadales	Pseudomonadaceae	Pseudomonas	Pseudomonas_sp._RIT-PI-a
Pseudomonas_sp._NFR02	6.04482	0.00286674	Bacteria	Proteobacteria	Gammaproteobacteria	Pseudomonadales	Pseudomonadaceae	Pseudomonas	Pseudomonas_sp._NFR02
Pseudomonas_sp._T	6.04756	1.92428e-09	Bacteria	Proteobacteria	Gammaproteobacteria	Pseudomonadales	Pseudomonadaceae	Pseudomonas	Pseudomonas_sp._T
Nocardia_inohanensis	6.06077	3.10578e-09	Bacteria	Actinobacteria	Actinobacteria	Corynebacteriales	Nocardiaceae	Nocardia	Nocardia_inohanensis
Citrobacter_koseri	6.06198	8.77152e-07	Bacteria	Proteobacteria	Gammaproteobacteria	Enterobacterales	Enterobacteriaceae	Citrobacter	Citrobacter_koseri
Undibacterium_sp._S11R28	6.07219	0.000164024	Bacteria	Proteobacteria	Betaproteobacteria	Burkholderiales	Oxalobacteraceae	Undibacterium	Undibacterium_sp._S11R28
Mycobacterium_florentinum	6.08073	0.00219554	Bacteria	Actinobacteria	Actinobacteria	Corynebacteriales	Mycobacteriaceae	Mycobacterium	Mycobacterium_florentinum
Novosphingobium_sp._AAP93	6.08172	9.27896e-05	Bacteria	Proteobacteria	Alphaproteobacteria	Sphingomonadales	Sphingomonadaceae	Novosphingobium	Novosphingobium_sp._AAP93
Comamonas_aquatica	6.08274	6.81503e-08	Bacteria	Proteobacteria	Betaproteobacteria	Burkholderiales	Comamonadaceae	Comamonas	Comamonas_aquatica
Pseudomonas_sp._MPR-TSA4	6.09299	0.0021005	Bacteria	Proteobacteria	Gammaproteobacteria	Pseudomonadales	Pseudomonadaceae	Pseudomonas	Pseudomonas_sp._MPR-TSA4
Rahnella_bruchi	6.09534	0.00230185	Bacteria	Proteobacteria	Gammaproteobacteria	Enterobacterales	Yersiniaceae	Rahnella	Rahnella_bruchi
Pseudomonas_sp._NFACC08-1	6.11541	0.00199156	Bacteria	Proteobacteria	Gammaproteobacteria	Pseudomonadales	Pseudomonadaceae	Pseudomonas	Pseudomonas_sp._NFACC08-1
Pantoea_sp._At-9b	6.11615	5.87605e-06	Bacteria	Proteobacteria	Gammaproteobacteria	Enterobacterales	Erwiniaceae	Pantoea	Pantoea_sp._At-9b
Pseudomonas_sp._MYb115	6.12137	0.0021304	Bacteria	Proteobacteria	Gammaproteobacteria	Pseudomonadales	Pseudomonadaceae	Pseudomonas	Pseudomonas_sp._MYb115
Micromonospora_aurantiaca	6.12236	9.02632e-05	Bacteria	Actinobacteria	Actinobacteria	Micromonosporales	Micromonosporaceae	Micromonospora	Micromonospora_aurantiaca
Pseudomonas_wadenswilerensis	6.13248	0.000167269	Bacteria	Proteobacteria	Gammaproteobacteria	Pseudomonadales	Pseudomonadaceae	Pseudomonas	Pseudomonas_wadenswilerensis
Pseudomonas_sp._10-1B	6.13716	0.00149109	Bacteria	Proteobacteria	Gammaproteobacteria	Pseudomonadales	Pseudomonadaceae	Pseudomonas	Pseudomonas_sp._10-1B
Novosphingobium_sp._P6W	6.13865	0.00168831	Bacteria	Proteobacteria	Alphaproteobacteria	Sphingomonadales	Sphingomonadaceae	Novosphingobium	Novosphingobium_sp._P6W
Plantibacter_cousiniae	6.14189	3.20473e-06	Bacteria	Actinobacteria	Actinobacteria	Micrococcales	Microbacteriaceae	Plantibacter	Plantibacter_cousiniae
Pseudomonas_oleovorans	6.14421	2.90913e-05	Bacteria	Proteobacteria	Gammaproteobacteria	Pseudomonadales	Pseudomonadaceae	Pseudomonas	Pseudomonas_oleovorans
Hyphomicrobium_facile	6.18189	0.00120523	Bacteria	Proteobacteria	Alphaproteobacteria	Rhizobiales	Hyphomicrobiaceae	Hyphomicrobium	Hyphomicrobium_facile
Bradyrhizobium_yuanmingense	6.18547	1.58492e-05	Bacteria	Proteobacteria	Alphaproteobacteria	Rhizobiales	Bradyrhizobiaceae	Bradyrhizobium	Bradyrhizobium_yuanmingense
Paucibacter_aquatile	6.19585	1.60439e-10	Bacteria	Proteobacteria	Betaproteobacteria	Burkholderiales		Paucibacter	Paucibacter_aquatile
Pseudomonas_sp._HAR-UPW-AIA-41	6.19784	5.50211e-05	Bacteria	Proteobacteria	Gammaproteobacteria	Pseudomonadales	Pseudomonadaceae	Pseudomonas	Pseudomonas_sp._HAR-UPW-AIA-41
Rhizobium_subbaraonis	6.21262	5.73334e-06	Bacteria	Proteobacteria	Alphaproteobacteria	Rhizobiales	Rhizobiaceae	Rhizobium	Rhizobium_subbaraonis
Pseudomonas_syringae_group_genomosp._7	6.2217	4.01598e-05	Bacteria	Proteobacteria	Gammaproteobacteria	Pseudomonadales	Pseudomonadaceae	Pseudomonas	Pseudomonas_syringae_group_genomosp._7
Pseudomonas_pachastrellae	6.23598	0.000909243	Bacteria	Proteobacteria	Gammaproteobacteria	Pseudomonadales	Pseudomonadaceae	Pseudomonas	Pseudomonas_pachastrellae
Pseudomonas_sp._TC-11	6.23913	0.00121901	Bacteria	Proteobacteria	Gammaproteobacteria	Pseudomonadales	Pseudomonadaceae	Pseudomonas	Pseudomonas_sp._TC-11
Sinorhizobium_saheli	6.24238	1.126e-06	Bacteria	Proteobacteria	Alphaproteobacteria	Rhizobiales	Rhizobiaceae	Sinorhizobium	Sinorhizobium_saheli
Polaromonas_sp._A23	6.25189	0.00111349	Bacteria	Proteobacteria	Betaproteobacteria	Burkholderiales	Comamonadaceae	Polaromonas	Polaromonas_sp._A23
Streptomyces_zinciresistens	6.27297	9.98194e-05	Bacteria	Actinobacteria	Actinobacteria	Streptomycetales	Streptomycetaceae	Streptomyces	Streptomyces_zinciresistens
Pseudomonas_sp._NFPP02	6.27918	0.00102315	Bacteria	Proteobacteria	Gammaproteobacteria	Pseudomonadales	Pseudomonadaceae	Pseudomonas	Pseudomonas_sp._NFPP02
Treponema_primitia	6.28753	3.20473e-06	Bacteria	Spirochaetes	Spirochaetia	Spirochaetales	Spirochaetaceae	Treponema	Treponema_primitia
Caballeronia_sordidicola	6.29481	1.18862e-06	Bacteria	Proteobacteria	Betaproteobacteria	Burkholderiales	Burkholderiaceae	Caballeronia	Caballeronia_sordidicola
Rhizobium_tumorigenes	6.29597	1.80758e-06	Bacteria	Proteobacteria	Alphaproteobacteria	Rhizobiales	Rhizobiaceae	Rhizobium	Rhizobium_tumorigenes
Necropsobacter_massiliensis	6.30936	0.000883352	Bacteria	Proteobacteria	Gammaproteobacteria	Pasteurellales	Pasteurellaceae	Necropsobacter	Necropsobacter_massiliensis
Pseudomonas_sp._OV657	6.32555	0.000888117	Bacteria	Proteobacteria	Gammaproteobacteria	Pseudomonadales	Pseudomonadaceae	Pseudomonas	Pseudomonas_sp._OV657
Pseudomonas_sp._NFACC11-2	6.32656	0.000823605	Bacteria	Proteobacteria	Gammaproteobacteria	Pseudomonadales	Pseudomonadaceae	Pseudomonas	Pseudomonas_sp._NFACC11-2
Pseudomonas_sp._B11(2017)	6.34421	0.000790622	Bacteria	Proteobacteria	Gammaproteobacteria	Pseudomonadales	Pseudomonadaceae	Pseudomonas	Pseudomonas_sp._B11(2017)
Peptoniphilus_sp._KHD5	6.3466	1.48034e-06	Bacteria	Firmicutes	Tissierellia	Tissierellales	Peptoniphilaceae	Peptoniphilus	Peptoniphilus_sp._KHD5
Pantoea_dispersa	6.34831	5.32626e-13	Bacteria	Proteobacteria	Gammaproteobacteria	Enterobacterales	Erwiniaceae	Pantoea	Pantoea_dispersa
Pseudomonas_japonica	6.35746	5.40151e-08	Bacteria	Proteobacteria	Gammaproteobacteria	Pseudomonadales	Pseudomonadaceae	Pseudomonas	Pseudomonas_japonica
Pseudomonas_sp._BMS12	6.36799	4.27443e-05	Bacteria	Proteobacteria	Gammaproteobacteria	Pseudomonadales	Pseudomonadaceae	Pseudomonas	Pseudomonas_sp._BMS12
Pseudomonas_kribbensis	6.37303	3.71846e-05	Bacteria	Proteobacteria	Gammaproteobacteria	Pseudomonadales	Pseudomonadaceae	Pseudomonas	Pseudomonas_kribbensis
Burkholderia_sp._E7m48	6.40344	3.1981e-05	Bacteria	Proteobacteria	Betaproteobacteria	Burkholderiales	Burkholderiaceae	Burkholderia	Burkholderia_sp._E7m48
Caenispirillum_bisanense	6.41176	4.28606e-07	Bacteria	Proteobacteria	Alphaproteobacteria	Rhodospirillales	Rhodospirillaceae	Caenispirillum	Caenispirillum_bisanense
Clostridium_sp._ASBs410	6.414	0.00217712	Bacteria	Firmicutes	Clostridia	Clostridiales	Clostridiaceae	Clostridium	Clostridium_sp._ASBs410
Caballeronia_temeraria	6.41986	2.95372e-05	Bacteria	Proteobacteria	Betaproteobacteria	Burkholderiales	Burkholderiaceae	Caballeronia	Caballeronia_temeraria
Streptomyces_albulus	6.42213	4.57928e-07	Bacteria	Actinobacteria	Actinobacteria	Streptomycetales	Streptomycetaceae	Streptomyces	Streptomyces_albulus
Serratia_oryzae	6.42809	0.000297888	Bacteria	Proteobacteria	Gammaproteobacteria	Enterobacterales	Yersiniaceae	Serratia	Serratia_oryzae
Pseudomonas_sp._HMWF006	6.42888	0.000540772	Bacteria	Proteobacteria	Gammaproteobacteria	Pseudomonadales	Pseudomonadaceae	Pseudomonas	Pseudomonas_sp._HMWF006
Pseudomonas_fulva	6.44527	1.47418e-10	Bacteria	Proteobacteria	Gammaproteobacteria	Pseudomonadales	Pseudomonadaceae	Pseudomonas	Pseudomonas_fulva
Pseudomonas_sp._SDI	6.45338	1.08865e-06	Bacteria	Proteobacteria	Gammaproteobacteria	Pseudomonadales	Pseudomonadaceae	Pseudomonas	Pseudomonas_sp._SDI
Pseudomonas_litoralis	6.4563	0.000481829	Bacteria	Proteobacteria	Gammaproteobacteria	Pseudomonadales	Pseudomonadaceae	Pseudomonas	Pseudomonas_litoralis
Pseudomonas_sp._R16(2017)	6.47548	0.000397113	Bacteria	Proteobacteria	Gammaproteobacteria	Pseudomonadales	Pseudomonadaceae	Pseudomonas	Pseudomonas_sp._R16(2017)
Pseudomonas_sp._C5pp	6.48405	0.000418744	Bacteria	Proteobacteria	Gammaproteobacteria	Pseudomonadales	Pseudomonadaceae	Pseudomonas	Pseudomonas_sp._C5pp
Pseudomonas_plecoglossicida	6.49366	1.48701e-12	Bacteria	Proteobacteria	Gammaproteobacteria	Pseudomonadales	Pseudomonadaceae	Pseudomonas	Pseudomonas_plecoglossicida
Pseudomonas_sp._LAIL14HWK12:I7	6.49469	0.000405272	Bacteria	Proteobacteria	Gammaproteobacteria	Pseudomonadales	Pseudomonadaceae	Pseudomonas	Pseudomonas_sp._LAIL14HWK12:I7
Pseudomonas_xanthomarina	6.49638	0.0365703	Bacteria	Proteobacteria	Gammaproteobacteria	Pseudomonadales	Pseudomonadaceae	Pseudomonas	Pseudomonas_xanthomarina
Pseudomonas_sp._WN033	6.50188	0.000407584	Bacteria	Proteobacteria	Gammaproteobacteria	Pseudomonadales	Pseudomonadaceae	Pseudomonas	Pseudomonas_sp._WN033
Pseudomonas_stutzeri	6.51238	1.08986e-12	Bacteria	Proteobacteria	Gammaproteobacteria	Pseudomonadales	Pseudomonadaceae	Pseudomonas	Pseudomonas_stutzeri
Methylogaea_oryzae	6.51286	7.40969e-05	Bacteria	Proteobacteria	Gammaproteobacteria	Methylococcales	Methylococcaceae	Methylogaea	Methylogaea_oryzae
Stenotrophomonas_sp._G4	6.51622	0.00037265	Bacteria	Proteobacteria	Gammaproteobacteria	Xanthomonadales	Xanthomonadaceae	Stenotrophomonas	Stenotrophomonas_sp._G4
Herminiimonas_fonticola	6.51672	0.00277183	Bacteria	Proteobacteria	Betaproteobacteria	Burkholderiales	Oxalobacteraceae	Herminiimonas	Herminiimonas_fonticola
Methylobacillus_glycogenes	6.53612	0.000355543	Bacteria	Proteobacteria	Betaproteobacteria	Nitrosomonadales	Methylophilaceae	Methylobacillus	Methylobacillus_glycogenes
Abyssibacter_profundi	6.53667	1.01495e-06	Bacteria	Proteobacteria	Gammaproteobacteria	Salinisphaerales	Salinisphaeraceae	Abyssibacter	Abyssibacter_profundi
Catenuloplanes_japonicus	6.5448	3.04417e-12	Bacteria	Actinobacteria	Actinobacteria	Micromonosporales	Micromonosporaceae	Catenuloplanes	Catenuloplanes_japonicus
Pseudomonas_sp._Irchel_s3b6	6.54966	0.000332696	Bacteria	Proteobacteria	Gammaproteobacteria	Pseudomonadales	Pseudomonadaceae	Pseudomonas	Pseudomonas_sp._Irchel_s3b6
Pseudomonas_sp._GZJR-8	6.55593	0.000312655	Bacteria	Proteobacteria	Gammaproteobacteria	Pseudomonadales	Pseudomonadaceae	Pseudomonas	Pseudomonas_sp._GZJR-8
Gemmobacter_nectariphilus	6.55976	0.000316442	Bacteria	Proteobacteria	Alphaproteobacteria	Rhodobacterales	Rhodobacteraceae	Gemmobacter	Gemmobacter_nectariphilus
Mycobacterium_saskatchewanense	6.57888	1.49809e-05	Bacteria	Actinobacteria	Actinobacteria	Corynebacteriales	Mycobacteriaceae	Mycobacterium	Mycobacterium_saskatchewanense
Pseudomonas_sp._NFACC19-2	6.58141	1.00376e-05	Bacteria	Proteobacteria	Gammaproteobacteria	Pseudomonadales	Pseudomonadaceae	Pseudomonas	Pseudomonas_sp._NFACC19-2
Pseudomonas_sp._DR_5-09	6.58649	0.000279375	Bacteria	Proteobacteria	Gammaproteobacteria	Pseudomonadales	Pseudomonadaceae	Pseudomonas	Pseudomonas_sp._DR_5-09
Luteibacter_sp._9135	6.58987	1.42352e-05	Bacteria	Proteobacteria	Gammaproteobacteria	Xanthomonadales	Rhodanobacteraceae	Luteibacter	Luteibacter_sp._9135
Marichromatium_gracile	6.59011	4.15906e-06	Bacteria	Proteobacteria	Gammaproteobacteria	Chromatiales	Chromatiaceae	Marichromatium	Marichromatium_gracile
Gynuella_sunshinyii	6.60077	1.01541e-05	Bacteria	Proteobacteria	Gammaproteobacteria	Oceanospirillales	Saccharospirillaceae	Gynuella	Gynuella_sunshinyii
Nocardia_altamirensis	6.61584	2.28321e-08	Bacteria	Actinobacteria	Actinobacteria	Corynebacteriales	Nocardiaceae	Nocardia	Nocardia_altamirensis
Xiangella_phaseoli	6.62085	9.00899e-06	Bacteria	Actinobacteria	Actinobacteria	Micromonosporales	Micromonosporaceae	Xiangella	Xiangella_phaseoli
Pseudomonas_sp._NFACC04-2	6.62349	0.0170583	Bacteria	Proteobacteria	Gammaproteobacteria	Pseudomonadales	Pseudomonadaceae	Pseudomonas	Pseudomonas_sp._NFACC04-2
Amycolatopsis_alba	6.62716	1.8501e-07	Bacteria	Actinobacteria	Actinobacteria	Pseudonocardiales	Pseudonocardiaceae	Amycolatopsis	Amycolatopsis_alba
Gulbenkiania_mobilis	6.63283	0.000196937	Bacteria	Proteobacteria	Betaproteobacteria	Neisseriales	Chromobacteriaceae	Gulbenkiania	Gulbenkiania_mobilis
Alloactinosynnema_iranicum	6.63444	5.48778e-09	Bacteria	Actinobacteria	Actinobacteria	Pseudonocardiales	Pseudonocardiaceae	Alloactinosynnema	Alloactinosynnema_iranicum
Streptomyces_sp._OV198	6.64902	0.000208726	Bacteria	Actinobacteria	Actinobacteria	Streptomycetales	Streptomycetaceae	Streptomyces	Streptomyces_sp._OV198
Candidatus_Streptomyces_philanthi	6.6505	7.83682e-13	Bacteria	Actinobacteria	Actinobacteria	Streptomycetales	Streptomycetaceae	Streptomyces	Candidatus_Streptomyces_philanthi
Pannonibacter_phragmitetus	6.67359	8.69283e-09	Bacteria	Proteobacteria	Alphaproteobacteria	Rhodobacterales	Rhodobacteraceae	Pannonibacter	Pannonibacter_phragmitetus
Pantoea_sp._AS-PWVM4	6.67874	0.000184374	Bacteria	Proteobacteria	Gammaproteobacteria	Enterobacterales	Erwiniaceae	Pantoea	Pantoea_sp._AS-PWVM4
Pseudomonas_rhizosphaerae	6.68233	0.000473746	Bacteria	Proteobacteria	Gammaproteobacteria	Pseudomonadales	Pseudomonadaceae	Pseudomonas	Pseudomonas_rhizosphaerae
Pseudomonas_guineae	6.68608	2.66467e-05	Bacteria	Proteobacteria	Gammaproteobacteria	Pseudomonadales	Pseudomonadaceae	Pseudomonas	Pseudomonas_guineae
Hahella_ganghwensis	6.6882	9.59732e-06	Bacteria	Proteobacteria	Gammaproteobacteria	Oceanospirillales	Hahellaceae	Hahella	Hahella_ganghwensis
Pseudomonas_taeanensis	6.69891	0.000176923	Bacteria	Proteobacteria	Gammaproteobacteria	Pseudomonadales	Pseudomonadaceae	Pseudomonas	Pseudomonas_taeanensis
Micromonospora_humi	6.73207	4.96227e-06	Bacteria	Actinobacteria	Actinobacteria	Micromonosporales	Micromonosporaceae	Micromonospora	Micromonospora_humi
Methylomagnum_ishizawai	6.73501	1.1521e-05	Bacteria	Proteobacteria	Gammaproteobacteria	Methylococcales	Methylococcaceae	Methylomagnum	Methylomagnum_ishizawai
Corallococcus_sp._CA049B	6.73634	0.000146256	Bacteria	Proteobacteria	Deltaproteobacteria	Myxococcales	Myxococcaceae	Corallococcus	Corallococcus_sp._CA049B
Sphingopyxis_sp._LC363	6.73669	0.000149091	Bacteria	Proteobacteria	Alphaproteobacteria	Sphingomonadales	Sphingomonadaceae	Sphingopyxis	Sphingopyxis_sp._LC363
Pseudomonas_sp._28_E_9	6.76429	0.000132165	Bacteria	Proteobacteria	Gammaproteobacteria	Pseudomonadales	Pseudomonadaceae	Pseudomonas	Pseudomonas_sp._28_E_9
Pseudomonas_knackmussii	6.77422	0.000112746	Bacteria	Proteobacteria	Gammaproteobacteria	Pseudomonadales	Pseudomonadaceae	Pseudomonas	Pseudomonas_knackmussii
Pseudomonas_guguanensis	6.79667	4.4157e-06	Bacteria	Proteobacteria	Gammaproteobacteria	Pseudomonadales	Pseudomonadaceae	Pseudomonas	Pseudomonas_guguanensis
Pseudomonas_sp._GM79	6.79836	0.000106691	Bacteria	Proteobacteria	Gammaproteobacteria	Pseudomonadales	Pseudomonadaceae	Pseudomonas	Pseudomonas_sp._GM79
Pseudomonas_sp._CF150	6.80384	0.000112746	Bacteria	Proteobacteria	Gammaproteobacteria	Pseudomonadales	Pseudomonadaceae	Pseudomonas	Pseudomonas_sp._CF150
Mycobacterium_sp._ACS4331	6.80674	4.36966e-06	Bacteria	Actinobacteria	Actinobacteria	Corynebacteriales	Mycobacteriaceae	Mycobacterium	Mycobacterium_sp._ACS4331
Pseudomonas_syringae_group_genomosp._3	6.81014	3.55253e-11	Bacteria	Proteobacteria	Gammaproteobacteria	Pseudomonadales	Pseudomonadaceae	Pseudomonas	Pseudomonas_syringae_group_genomosp._3
Streptomyces_roseus	6.81447	0.000100668	Bacteria	Actinobacteria	Actinobacteria	Streptomycetales	Streptomycetaceae	Streptomyces	Streptomyces_roseus
Pseudomonas_sp._ACM7	6.82846	9.02399e-06	Bacteria	Proteobacteria	Gammaproteobacteria	Pseudomonadales	Pseudomonadaceae	Pseudomonas	Pseudomonas_sp._ACM7
Salipiger_mucosus	6.83609	3.37247e-06	Bacteria	Proteobacteria	Alphaproteobacteria	Rhodobacterales	Rhodobacteraceae	Salipiger	Salipiger_mucosus
Pseudomonas_sp._S9	6.84051	9.73711e-05	Bacteria	Proteobacteria	Gammaproteobacteria	Pseudomonadales	Pseudomonadaceae	Pseudomonas	Pseudomonas_sp._S9
Pseudomonas_composti	6.86031	1.19877e-10	Bacteria	Proteobacteria	Gammaproteobacteria	Pseudomonadales	Pseudomonadaceae	Pseudomonas	Pseudomonas_composti
Marinobacter_daepoensis	6.86257	8.80443e-05	Bacteria	Proteobacteria	Gammaproteobacteria	Alteromonadales	Alteromonadaceae	Marinobacter	Marinobacter_daepoensis
Pseudomonas_sp._NFACC13-1	6.86602	9.12345e-05	Bacteria	Proteobacteria	Gammaproteobacteria	Pseudomonadales	Pseudomonadaceae	Pseudomonas	Pseudomonas_sp._NFACC13-1
Pseudomonas_sp._NFACC45	6.87779	8.44661e-05	Bacteria	Proteobacteria	Gammaproteobacteria	Pseudomonadales	Pseudomonadaceae	Pseudomonas	Pseudomonas_sp._NFACC45
Methylobacter_tundripaludum	6.88642	1.76411e-10	Bacteria	Proteobacteria	Gammaproteobacteria	Methylococcales	Methylococcaceae	Methylobacter	Methylobacter_tundripaludum
Tabrizicola_sp._DJC	6.89415	8.23223e-05	Bacteria	Proteobacteria	Alphaproteobacteria	Rhodobacterales	Rhodobacteraceae	Tabrizicola	Tabrizicola_sp._DJC
Pseudomonas_sp._Irchel_s3a18	6.89517	7.6647e-05	Bacteria	Proteobacteria	Gammaproteobacteria	Pseudomonadales	Pseudomonadaceae	Pseudomonas	Pseudomonas_sp._Irchel_s3a18
Microbulbifer_pacificus	6.89791	6.86725e-05	Bacteria	Proteobacteria	Gammaproteobacteria	Cellvibrionales	Microbulbiferaceae	Microbulbifer	Microbulbifer_pacificus
Solimonas_variicoloris	6.89998	7.60328e-05	Bacteria	Proteobacteria	Gammaproteobacteria	Nevskiales	Sinobacteraceae	Solimonas	Solimonas_variicoloris
Pseudomonas_formosensis	6.91954	3.85151e-06	Bacteria	Proteobacteria	Gammaproteobacteria	Pseudomonadales	Pseudomonadaceae	Pseudomonas	Pseudomonas_formosensis
Pseudomonas_borbori	6.93047	1.40722e-08	Bacteria	Proteobacteria	Gammaproteobacteria	Pseudomonadales	Pseudomonadaceae	Pseudomonas	Pseudomonas_borbori
Pseudomonas_sp._Root329	6.93681	2.15423e-06	Bacteria	Proteobacteria	Gammaproteobacteria	Pseudomonadales	Pseudomonadaceae	Pseudomonas	Pseudomonas_sp._Root329
Pseudomonas_resinovorans	6.93919	1.29614e-09	Bacteria	Proteobacteria	Gammaproteobacteria	Pseudomonadales	Pseudomonadaceae	Pseudomonas	Pseudomonas_resinovorans
Leucobacter_chironomi	6.94698	1.73489e-07	Bacteria	Actinobacteria	Actinobacteria	Micrococcales	Microbacteriaceae	Leucobacter	Leucobacter_chironomi
Streptomyces_sp._endophyte_N2	6.95384	6.34847e-05	Bacteria	Actinobacteria	Actinobacteria	Streptomycetales	Streptomycetaceae	Streptomyces	Streptomyces_sp._endophyte_N2
Pseudomonas_sp._FGI182	6.96649	5.04846e-07	Bacteria	Proteobacteria	Gammaproteobacteria	Pseudomonadales	Pseudomonadaceae	Pseudomonas	Pseudomonas_sp._FGI182
Calidifontibacter_indicus	6.97027	5.58477e-10	Bacteria	Actinobacteria	Actinobacteria	Micrococcales	Dermacoccaceae	Calidifontibacter	Calidifontibacter_indicus
Sulfitobacter_delicatus	6.97369	6.00352e-05	Bacteria	Proteobacteria	Alphaproteobacteria	Rhodobacterales	Rhodobacteraceae	Sulfitobacter	Sulfitobacter_delicatus
Pseudomonas_sp._45MFCol3.1	6.99459	3.98669e-06	Bacteria	Proteobacteria	Gammaproteobacteria	Pseudomonadales	Pseudomonadaceae	Pseudomonas	Pseudomonas_sp._45MFCol3.1
Pseudomonas_asturiensis	6.99962	4.73779e-05	Bacteria	Proteobacteria	Gammaproteobacteria	Pseudomonadales	Pseudomonadaceae	Pseudomonas	Pseudomonas_asturiensis
Pseudomonas_sp._BTN1	7.00258	4.91426e-05	Bacteria	Proteobacteria	Gammaproteobacteria	Pseudomonadales	Pseudomonadaceae	Pseudomonas	Pseudomonas_sp._BTN1
Pseudomonas_sp._Os17	7.00711	4.59189e-05	Bacteria	Proteobacteria	Gammaproteobacteria	Pseudomonadales	Pseudomonadaceae	Pseudomonas	Pseudomonas_sp._Os17
Raoultella_sp._BIGb0399	7.03056	2.13974e-06	Bacteria	Proteobacteria	Gammaproteobacteria	Enterobacterales	Enterobacteriaceae	Raoultella	Raoultella_sp._BIGb0399
Pseudomonas_sp._CP019856_s	7.03636	4.28928e-05	Bacteria	Proteobacteria	Gammaproteobacteria	Pseudomonadales	Pseudomonadaceae	Pseudomonas	Pseudomonas_sp._CP019856_s
Pseudomonas_sp._Irchel_s3a10	7.03909	4.64972e-05	Bacteria	Proteobacteria	Gammaproteobacteria	Pseudomonadales	Pseudomonadaceae	Pseudomonas	Pseudomonas_sp._Irchel_s3a10
Paraburkholderia_eburnea	7.04539	2.07849e-08	Bacteria	Proteobacteria	Betaproteobacteria	Burkholderiales	Burkholderiaceae	Paraburkholderia	Paraburkholderia_eburnea
Caballeronia_glathei	7.05993	7.98059e-11	Bacteria	Proteobacteria	Betaproteobacteria	Burkholderiales	Burkholderiaceae	Caballeronia	Caballeronia_glathei
Rhodoferax_ferrireducens	7.06335	2.13974e-06	Bacteria	Proteobacteria	Betaproteobacteria	Burkholderiales	Comamonadaceae	Rhodoferax	Rhodoferax_ferrireducens
Pseudomonas_sp._OV081	7.07106	5.64591e-12	Bacteria	Proteobacteria	Gammaproteobacteria	Pseudomonadales	Pseudomonadaceae	Pseudomonas	Pseudomonas_sp._OV081
Myxococcus_hansupus	7.07161	3.37244e-08	Bacteria	Proteobacteria	Deltaproteobacteria	Myxococcales	Myxococcaceae	Myxococcus	Myxococcus_hansupus
Pseudomonas_sp._Irchel_3H9	7.07501	4.20798e-05	Bacteria	Proteobacteria	Gammaproteobacteria	Pseudomonadales	Pseudomonadaceae	Pseudomonas	Pseudomonas_sp._Irchel_3H9
Thiocapsa_marina	7.0788	9.56693e-07	Bacteria	Proteobacteria	Gammaproteobacteria	Chromatiales	Chromatiaceae	Thiocapsa	Thiocapsa_marina
Pseudomonas_oryzihabitans	7.08041	2.34301e-08	Bacteria	Proteobacteria	Gammaproteobacteria	Pseudomonadales	Pseudomonadaceae	Pseudomonas	Pseudomonas_oryzihabitans
Pseudomonas_sp._NFACC39-1	7.08171	3.50059e-05	Bacteria	Proteobacteria	Gammaproteobacteria	Pseudomonadales	Pseudomonadaceae	Pseudomonas	Pseudomonas_sp._NFACC39-1
Pseudomonas_flexibilis	7.08302	1.40924e-06	Bacteria	Proteobacteria	Gammaproteobacteria	Pseudomonadales	Pseudomonadaceae	Pseudomonas	Pseudomonas_flexibilis
Flavobacterium_arcticum	7.08896	4.30665e-07	Bacteria	Bacteroidetes	Flavobacteriia	Flavobacteriales	Flavobacteriaceae	Flavobacterium	Flavobacterium_arcticum
Alcanivorax_pacificus	7.09388	2.1183e-07	Bacteria	Proteobacteria	Gammaproteobacteria	Oceanospirillales	Alcanivoracaceae	Alcanivorax	Alcanivorax_pacificus
Acidovorax_sp._Leaf78	7.11246	3.2943e-05	Bacteria	Proteobacteria	Betaproteobacteria	Burkholderiales	Comamonadaceae	Acidovorax	Acidovorax_sp._Leaf78
Spongiibacter_sp._IMCC21906	7.11672	3.28511e-05	Bacteria	Proteobacteria	Gammaproteobacteria	Cellvibrionales	Spongiibacteraceae	Spongiibacter	Spongiibacter_sp._IMCC21906
Pseudomonas_sp._AP3_16	7.126	3.43811e-05	Bacteria	Proteobacteria	Gammaproteobacteria	Pseudomonadales	Pseudomonadaceae	Pseudomonas	Pseudomonas_sp._AP3_16
Pseudomonas_peli	7.13686	3.13454e-05	Bacteria	Proteobacteria	Gammaproteobacteria	Pseudomonadales	Pseudomonadaceae	Pseudomonas	Pseudomonas_peli
Nitrospina_gracilis	7.14343	2.10469e-06	Bacteria	Nitrospinae	Nitrospinia	Nitrospinales	Nitrospinaceae	Nitrospina	Nitrospina_gracilis
Pseudomonas_sp._M30-35	7.1609	2.58631e-05	Bacteria	Proteobacteria	Gammaproteobacteria	Pseudomonadales	Pseudomonadaceae	Pseudomonas	Pseudomonas_sp._M30-35
Pseudomonas_alcaligenes	7.16616	3.58214e-06	Bacteria	Proteobacteria	Gammaproteobacteria	Pseudomonadales	Pseudomonadaceae	Pseudomonas	Pseudomonas_alcaligenes
Vibrio_litoralis	7.1765	2.4267e-05	Bacteria	Proteobacteria	Gammaproteobacteria	Vibrionales	Vibrionaceae	Vibrio	Vibrio_litoralis
Pseudomonas_segetis	7.18092	2.39302e-05	Bacteria	Proteobacteria	Gammaproteobacteria	Pseudomonadales	Pseudomonadaceae	Pseudomonas	Pseudomonas_segetis
Microbacterium_sp._Leaf151	7.18696	1.99587e-07	Bacteria	Actinobacteria	Actinobacteria	Micrococcales	Microbacteriaceae	Microbacterium	Microbacterium_sp._Leaf151
Pseudomonas_sp._44_R_15	7.18868	7.17453e-07	Bacteria	Proteobacteria	Gammaproteobacteria	Pseudomonadales	Pseudomonadaceae	Pseudomonas	Pseudomonas_sp._44_R_15
Candidatus_Pseudomonas_adelgestsugas	7.1909	5.24802e-07	Bacteria	Proteobacteria	Gammaproteobacteria	Pseudomonadales	Pseudomonadaceae	Pseudomonas	Candidatus_Pseudomonas_adelgestsugas
Streptomyces_sp._M41(2017)	7.191	3.88564e-12	Bacteria	Actinobacteria	Actinobacteria	Streptomycetales	Streptomycetaceae	Streptomyces	Streptomyces_sp._M41(2017)
Salipiger_marinus	7.19291	2.72684e-07	Bacteria	Proteobacteria	Alphaproteobacteria	Rhodobacterales	Rhodobacteraceae	Salipiger	Salipiger_marinus
Pseudomonas_sp._GM18	7.19717	5.36177e-07	Bacteria	Proteobacteria	Gammaproteobacteria	Pseudomonadales	Pseudomonadaceae	Pseudomonas	Pseudomonas_sp._GM18
Pseudomonas_sp._478	7.23106	2.056e-05	Bacteria	Proteobacteria	Gammaproteobacteria	Pseudomonadales	Pseudomonadaceae	Pseudomonas	Pseudomonas_sp._478
Pseudomonas_sp._24_E_1	7.23129	2.01061e-05	Bacteria	Proteobacteria	Gammaproteobacteria	Pseudomonadales	Pseudomonadaceae	Pseudomonas	Pseudomonas_sp._24_E_1
Pseudomonas_sp._NBRC_111130	7.24451	1.90946e-05	Bacteria	Proteobacteria	Gammaproteobacteria	Pseudomonadales	Pseudomonadaceae	Pseudomonas	Pseudomonas_sp._NBRC_111130
Hafnia_sp._CBA7124	7.24541	1.82836e-05	Bacteria	Proteobacteria	Gammaproteobacteria	Enterobacterales	Hafniaceae	Hafnia	Hafnia_sp._CBA7124
Marinimicrobium_agarilyticum	7.25614	1.85845e-05	Bacteria	Proteobacteria	Gammaproteobacteria	Cellvibrionales	Cellvibrionaceae	Marinimicrobium	Marinimicrobium_agarilyticum
Pseudomonas_sp._Z003-0.4C(8344-21)	7.27172	1.64121e-05	Bacteria	Proteobacteria	Gammaproteobacteria	Pseudomonadales	Pseudomonadaceae	Pseudomonas	Pseudomonas_sp._Z003-0.4C(8344-21)
Pseudomonas_punonensis	7.27578	1.63257e-05	Bacteria	Proteobacteria	Gammaproteobacteria	Pseudomonadales	Pseudomonadaceae	Pseudomonas	Pseudomonas_punonensis
Halomonas_shengliensis	7.28051	1.68112e-05	Bacteria	Proteobacteria	Gammaproteobacteria	Oceanospirillales	Halomonadaceae	Halomonas	Halomonas_shengliensis
Sphingomonas_sp._CCH10-B3	7.28159	1.13509e-07	Bacteria	Proteobacteria	Alphaproteobacteria	Sphingomonadales	Sphingomonadaceae	Sphingomonas	Sphingomonas_sp._CCH10-B3
Pseudomonas_sp._AF76	7.28557	1.55972e-05	Bacteria	Proteobacteria	Gammaproteobacteria	Pseudomonadales	Pseudomonadaceae	Pseudomonas	Pseudomonas_sp._AF76
Pseudomonas_thermotolerans	7.30726	1.20784e-08	Bacteria	Proteobacteria	Gammaproteobacteria	Pseudomonadales	Pseudomonadaceae	Pseudomonas	Pseudomonas_thermotolerans
Rahnella_sp._DSM_105170	7.33078	8.07137e-07	Bacteria	Proteobacteria	Gammaproteobacteria	Enterobacterales	Yersiniaceae	Rahnella	Rahnella_sp._DSM_105170
Pseudomonas_sp._NBRC_111124	7.33211	0.000697319	Bacteria	Proteobacteria	Gammaproteobacteria	Pseudomonadales	Pseudomonadaceae	Pseudomonas	Pseudomonas_sp._NBRC_111124
Pseudomonas_sp._91RF	7.33612	1.89182e-12	Bacteria	Proteobacteria	Gammaproteobacteria	Pseudomonadales	Pseudomonadaceae	Pseudomonas	Pseudomonas_sp._91RF
Pseudomonas_sp._StFLB209	7.35046	4.74373e-07	Bacteria	Proteobacteria	Gammaproteobacteria	Pseudomonadales	Pseudomonadaceae	Pseudomonas	Pseudomonas_sp._StFLB209
Arthrobacter_sp._EPSL27	7.3576	1.81118e-08	Bacteria	Actinobacteria	Actinobacteria	Micrococcales	Micrococcaceae	Arthrobacter	Arthrobacter_sp._EPSL27
Caballeronia_calidae	7.36796	6.75839e-07	Bacteria	Proteobacteria	Betaproteobacteria	Burkholderiales	Burkholderiaceae	Caballeronia	Caballeronia_calidae
Pseudomonas_sp._OV226	7.37405	1.17831e-05	Bacteria	Proteobacteria	Gammaproteobacteria	Pseudomonadales	Pseudomonadaceae	Pseudomonas	Pseudomonas_sp._OV226
Pseudomonas_songnenensis	7.37908	1.3044e-05	Bacteria	Proteobacteria	Gammaproteobacteria	Pseudomonadales	Pseudomonadaceae	Pseudomonas	Pseudomonas_songnenensis
Mesorhizobium_sp._ICMP_18942	7.37966	1.08437e-05	Bacteria	Proteobacteria	Alphaproteobacteria	Rhizobiales	Phyllobacteriaceae	Mesorhizobium	Mesorhizobium_sp._ICMP_18942
Pseudomonas_pseudoalcaligenes	7.38092	4.61555e-14	Bacteria	Proteobacteria	Gammaproteobacteria	Pseudomonadales	Pseudomonadaceae	Pseudomonas	Pseudomonas_pseudoalcaligenes
Marinobacter_sp._P4B1	7.38208	3.21432e-07	Bacteria	Proteobacteria	Gammaproteobacteria	Alteromonadales	Alteromonadaceae	Marinobacter	Marinobacter_sp._P4B1
Pseudomonas_sp._LH1G9	7.38301	1.18649e-05	Bacteria	Proteobacteria	Gammaproteobacteria	Pseudomonadales	Pseudomonadaceae	Pseudomonas	Pseudomonas_sp._LH1G9
Halomonas_sp._G11	7.39358	1.42397e-07	Bacteria	Proteobacteria	Gammaproteobacteria	Oceanospirillales	Halomonadaceae	Halomonas	Halomonas_sp._G11
Pseudomonas_sp._NFR16	7.39604	2.09953e-07	Bacteria	Proteobacteria	Gammaproteobacteria	Pseudomonadales	Pseudomonadaceae	Pseudomonas	Pseudomonas_sp._NFR16
Pseudomonas_gingeri	7.40726	3.81974e-12	Bacteria	Proteobacteria	Gammaproteobacteria	Pseudomonadales	Pseudomonadaceae	Pseudomonas	Pseudomonas_gingeri
Stenotrophomonas_rhizophila	7.40975	1.29135e-06	Bacteria	Proteobacteria	Gammaproteobacteria	Xanthomonadales	Xanthomonadaceae	Stenotrophomonas	Stenotrophomonas_rhizophila
Pseudomonas_parafulva	7.41875	2.26822e-08	Bacteria	Proteobacteria	Gammaproteobacteria	Pseudomonadales	Pseudomonadaceae	Pseudomonas	Pseudomonas_parafulva
Pseudomonas_sp._DTU12.3	7.44975	1.149e-07	Bacteria	Proteobacteria	Gammaproteobacteria	Pseudomonadales	Pseudomonadaceae	Pseudomonas	Pseudomonas_sp._DTU12.3
Desulfuromonas_sp._TF	7.4652	3.01341e-10	Bacteria	Proteobacteria	Deltaproteobacteria	Desulfuromonadales	Desulfuromonadaceae	Desulfuromonas	Desulfuromonas_sp._TF
Salinisphaera_shabanensis	7.46561	7.34924e-06	Bacteria	Proteobacteria	Gammaproteobacteria	Salinisphaerales	Salinisphaeraceae	Salinisphaera	Salinisphaera_shabanensis
Pseudomonas_sp._UC_17F4	7.47449	7.46444e-06	Bacteria	Proteobacteria	Gammaproteobacteria	Pseudomonadales	Pseudomonadaceae	Pseudomonas	Pseudomonas_sp._UC_17F4
Pseudomonas_sp._Irchel_s3b2	7.48107	4.31652e-07	Bacteria	Proteobacteria	Gammaproteobacteria	Pseudomonadales	Pseudomonadaceae	Pseudomonas	Pseudomonas_sp._Irchel_s3b2
Pseudomonas_sp._GW456-E7	7.48621	7.53525e-06	Bacteria	Proteobacteria	Gammaproteobacteria	Pseudomonadales	Pseudomonadaceae	Pseudomonas	Pseudomonas_sp._GW456-E7
Microbacterium_sp._Root53	7.4864	1.16968e-11	Bacteria	Actinobacteria	Actinobacteria	Micrococcales	Microbacteriaceae	Microbacterium	Microbacterium_sp._Root53
Pseudomonas_cichorii	7.51482	7.17482e-16	Bacteria	Proteobacteria	Gammaproteobacteria	Pseudomonadales	Pseudomonadaceae	Pseudomonas	Pseudomonas_cichorii
Pseudomonas_sp._HLS-6	7.52783	7.71416e-08	Bacteria	Proteobacteria	Gammaproteobacteria	Pseudomonadales	Pseudomonadaceae	Pseudomonas	Pseudomonas_sp._HLS-6
Pseudomonas_mosselii	7.52937	9.84844e-11	Bacteria	Proteobacteria	Gammaproteobacteria	Pseudomonadales	Pseudomonadaceae	Pseudomonas	Pseudomonas_mosselii
Dasania_marina	7.53351	1.51597e-07	Bacteria	Proteobacteria	Gammaproteobacteria	Cellvibrionales	Spongiibacteraceae	Dasania	Dasania_marina
Serratia_sp._506_PEND	7.53429	5.73334e-06	Bacteria	Proteobacteria	Gammaproteobacteria	Enterobacterales	Yersiniaceae	Serratia	Serratia_sp._506_PEND
Pseudomonas_sp._K1S02-6	7.53664	5.7116e-06	Bacteria	Proteobacteria	Gammaproteobacteria	Pseudomonadales	Pseudomonadaceae	Pseudomonas	Pseudomonas_sp._K1S02-6
Agrobacterium_bohemicum	7.53779	5.92768e-06	Bacteria	Proteobacteria	Alphaproteobacteria	Rhizobiales	Rhizobiaceae	Agrobacterium	Agrobacterium_bohemicum
Pseudomonas_sp._C9	7.54425	5.69302e-06	Bacteria	Proteobacteria	Gammaproteobacteria	Pseudomonadales	Pseudomonadaceae	Pseudomonas	Pseudomonas_sp._C9
Pseudomonas_reinekei	7.54859	1.42241e-09	Bacteria	Proteobacteria	Gammaproteobacteria	Pseudomonadales	Pseudomonadaceae	Pseudomonas	Pseudomonas_reinekei
Pseudomonas_sp._GM25	7.56091	5.67587e-06	Bacteria	Proteobacteria	Gammaproteobacteria	Pseudomonadales	Pseudomonadaceae	Pseudomonas	Pseudomonas_sp._GM25
Pseudomonas_sp._RIT288	7.56407	4.85426e-06	Bacteria	Proteobacteria	Gammaproteobacteria	Pseudomonadales	Pseudomonadaceae	Pseudomonas	Pseudomonas_sp._RIT288
Pseudomonas_lutea	7.58231	1.47963e-09	Bacteria	Proteobacteria	Gammaproteobacteria	Pseudomonadales	Pseudomonadaceae	Pseudomonas	Pseudomonas_lutea
Pseudomonas_sp._Bc-h	7.58829	1.26295e-09	Bacteria	Proteobacteria	Gammaproteobacteria	Pseudomonadales	Pseudomonadaceae	Pseudomonas	Pseudomonas_sp._Bc-h
Acidithiobacillus_thiooxidans	7.58858	0.00284003	Bacteria	Proteobacteria	Acidithiobacillia	Acidithiobacillales	Acidithiobacillaceae	Acidithiobacillus	Acidithiobacillus_thiooxidans
Streptomyces_sp._WM4235	7.59069	7.68469e-15	Bacteria	Actinobacteria	Actinobacteria	Streptomycetales	Streptomycetaceae	Streptomyces	Streptomyces_sp._WM4235
Pseudomonas_sp._NFPP07	7.62822	4.18872e-06	Bacteria	Proteobacteria	Gammaproteobacteria	Pseudomonadales	Pseudomonadaceae	Pseudomonas	Pseudomonas_sp._NFPP07
Mycobacterium_kyorinense	7.63204	1.33796e-12	Bacteria	Actinobacteria	Actinobacteria	Corynebacteriales	Mycobacteriaceae	Mycobacterium	Mycobacterium_kyorinense
Pseudomonas_sp._LG1E9	7.64426	1.01843e-07	Bacteria	Proteobacteria	Gammaproteobacteria	Pseudomonadales	Pseudomonadaceae	Pseudomonas	Pseudomonas_sp._LG1E9
Pseudomonas_sp._Irchel_3H3	7.65522	2.12334e-07	Bacteria	Proteobacteria	Gammaproteobacteria	Pseudomonadales	Pseudomonadaceae	Pseudomonas	Pseudomonas_sp._Irchel_3H3
Pseudomonas_sp._LAB-08	7.65644	3.62268e-06	Bacteria	Proteobacteria	Gammaproteobacteria	Pseudomonadales	Pseudomonadaceae	Pseudomonas	Pseudomonas_sp._LAB-08
Nocardia_crassostreae	7.65661	3.43351e-07	Bacteria	Actinobacteria	Actinobacteria	Corynebacteriales	Nocardiaceae	Nocardia	Nocardia_crassostreae
Jiangella_sp._GTF31	7.66064	1.60935e-11	Bacteria	Actinobacteria	Actinobacteria	Jiangellales	Jiangellaceae	Jiangella	Jiangella_sp._GTF31
Pseudomonas_costantinii	7.66223	0.00370614	Bacteria	Proteobacteria	Gammaproteobacteria	Pseudomonadales	Pseudomonadaceae	Pseudomonas	Pseudomonas_costantinii
Pseudomonas_sp._R4-39-08	7.67196	3.24437e-06	Bacteria	Proteobacteria	Gammaproteobacteria	Pseudomonadales	Pseudomonadaceae	Pseudomonas	Pseudomonas_sp._R4-39-08
Pseudomonas_lactis	7.68121	2.56551e-06	Bacteria	Proteobacteria	Gammaproteobacteria	Pseudomonadales	Pseudomonadaceae	Pseudomonas	Pseudomonas_lactis
Frateuria_aurantia	7.68243	3.12935e-06	Bacteria	Proteobacteria	Gammaproteobacteria	Xanthomonadales	Rhodanobacteraceae	Frateuria	Frateuria_aurantia
Parahaliea_mediterranea	7.68833	4.71508e-08	Bacteria	Proteobacteria	Gammaproteobacteria	Cellvibrionales	Halieaceae	Parahaliea	Parahaliea_mediterranea
Pseudomonas_sp._Irchel_s3h14	7.68975	3.58976e-11	Bacteria	Proteobacteria	Gammaproteobacteria	Pseudomonadales	Pseudomonadaceae	Pseudomonas	Pseudomonas_sp._Irchel_s3h14
Pantoea_agglomerans	7.69085	8.39764e-09	Bacteria	Proteobacteria	Gammaproteobacteria	Enterobacterales	Erwiniaceae	Pantoea	Pantoea_agglomerans
Aidingimonas_halophila	7.71394	2.62732e-06	Bacteria	Proteobacteria	Gammaproteobacteria	Oceanospirillales	Halomonadaceae	Aidingimonas	Aidingimonas_halophila
Pseudomonas_sp._GM50	7.71973	2.6216e-06	Bacteria	Proteobacteria	Gammaproteobacteria	Pseudomonadales	Pseudomonadaceae	Pseudomonas	Pseudomonas_sp._GM50
Pseudomonas_lurida	7.72268	4.36826e-08	Bacteria	Proteobacteria	Gammaproteobacteria	Pseudomonadales	Pseudomonadaceae	Pseudomonas	Pseudomonas_lurida
Pseudomonas_sp._GP01-A3	7.73001	2.30012e-06	Bacteria	Proteobacteria	Gammaproteobacteria	Pseudomonadales	Pseudomonadaceae	Pseudomonas	Pseudomonas_sp._GP01-A3
Pseudomonas_sp._Root401	7.73451	2.1787e-06	Bacteria	Proteobacteria	Gammaproteobacteria	Pseudomonadales	Pseudomonadaceae	Pseudomonas	Pseudomonas_sp._Root401
Pseudomonas_lini	7.74096	5.41707e-08	Bacteria	Proteobacteria	Gammaproteobacteria	Pseudomonadales	Pseudomonadaceae	Pseudomonas	Pseudomonas_lini
Pseudomonas_sp._GM74	7.7444	7.10199e-08	Bacteria	Proteobacteria	Gammaproteobacteria	Pseudomonadales	Pseudomonadaceae	Pseudomonas	Pseudomonas_sp._GM74
Xanthomonas_codiaei	7.74848	2.31253e-06	Bacteria	Proteobacteria	Gammaproteobacteria	Xanthomonadales	Xanthomonadaceae	Xanthomonas	Xanthomonas_codiaei
Methylocystis_sp._LW5	7.75751	7.04541e-08	Bacteria	Proteobacteria	Alphaproteobacteria	Rhizobiales	Methylocystaceae	Methylocystis	Methylocystis_sp._LW5
Micromonospora_echinospora	7.77544	6.80099e-12	Bacteria	Actinobacteria	Actinobacteria	Micromonosporales	Micromonosporaceae	Micromonospora	Micromonospora_echinospora
Pseudomonas_gallaeciensis	7.79581	1.80758e-06	Bacteria	Proteobacteria	Gammaproteobacteria	Pseudomonadales	Pseudomonadaceae	Pseudomonas	Pseudomonas_gallaeciensis
Acidovorax_carolinensis	7.80921	4.21886e-10	Bacteria	Proteobacteria	Betaproteobacteria	Burkholderiales	Comamonadaceae	Acidovorax	Acidovorax_carolinensis
Pseudomonas_sp._GM21	7.81148	2.45886e-10	Bacteria	Proteobacteria	Gammaproteobacteria	Pseudomonadales	Pseudomonadaceae	Pseudomonas	Pseudomonas_sp._GM21
Mycobacterium_sp._D16R12	7.82228	1.71415e-08	Bacteria	Actinobacteria	Actinobacteria	Corynebacteriales	Mycobacteriaceae	Mycobacterium	Mycobacterium_sp._D16R12
Pseudomonas_soli	7.82456	1.48508e-06	Bacteria	Proteobacteria	Gammaproteobacteria	Pseudomonadales	Pseudomonadaceae	Pseudomonas	Pseudomonas_soli
Methyloferula_stellata	7.8317	2.53714e-08	Bacteria	Proteobacteria	Alphaproteobacteria	Rhizobiales	Beijerinckiaceae	Methyloferula	Methyloferula_stellata
Pseudomonas_coleopterorum	7.83904	1.50332e-08	Bacteria	Proteobacteria	Gammaproteobacteria	Pseudomonadales	Pseudomonadaceae	Pseudomonas	Pseudomonas_coleopterorum
Burkholderia_sp._ABCPW_14	7.84031	1.44102e-06	Bacteria	Proteobacteria	Betaproteobacteria	Burkholderiales	Burkholderiaceae	Burkholderia	Burkholderia_sp._ABCPW_14
Pseudomonas_mendocina	7.84269	0.000574033	Bacteria	Proteobacteria	Gammaproteobacteria	Pseudomonadales	Pseudomonadaceae	Pseudomonas	Pseudomonas_mendocina
Bacillus_pseudomycoides	7.84517	2.50079e-14	Bacteria	Firmicutes	Bacilli	Bacillales	Bacillaceae	Bacillus	Bacillus_pseudomycoides
Niveispirillum_cyanobacteriorum	7.85348	1.19033e-06	Bacteria	Proteobacteria	Alphaproteobacteria	Rhodospirillales	Rhodospirillaceae	Niveispirillum	Niveispirillum_cyanobacteriorum
Tumebacillus_permanentifrigoris	7.85749	1.3856e-08	Bacteria	Firmicutes	Bacilli	Bacillales	Alicyclobacillaceae	Tumebacillus	Tumebacillus_permanentifrigoris
Pseudomonas_sp._AD21	7.87315	1.18689e-06	Bacteria	Proteobacteria	Gammaproteobacteria	Pseudomonadales	Pseudomonadaceae	Pseudomonas	Pseudomonas_sp._AD21
Pseudomonas_sp._GR_6-02	7.88435	1.10024e-06	Bacteria	Proteobacteria	Gammaproteobacteria	Pseudomonadales	Pseudomonadaceae	Pseudomonas	Pseudomonas_sp._GR_6-02
Brevundimonas_vesicularis	7.88675	1.0894e-06	Bacteria	Proteobacteria	Alphaproteobacteria	Caulobacterales	Caulobacteraceae	Brevundimonas	Brevundimonas_vesicularis
Pseudomonas_fuscovaginae	7.88863	3.45363e-14	Bacteria	Proteobacteria	Gammaproteobacteria	Pseudomonadales	Pseudomonadaceae	Pseudomonas	Pseudomonas_fuscovaginae
Burkholderia_sp._AU16741	7.89109	1.0695e-06	Bacteria	Proteobacteria	Betaproteobacteria	Burkholderiales	Burkholderiaceae	Burkholderia	Burkholderia_sp._AU16741
Herbaspirillum_sp._GW103	7.90511	4.71508e-08	Bacteria	Proteobacteria	Betaproteobacteria	Burkholderiales	Oxalobacteraceae	Herbaspirillum	Herbaspirillum_sp._GW103
Streptomyces_neyagawaensis	7.90955	2.43825e-10	Bacteria	Actinobacteria	Actinobacteria	Streptomycetales	Streptomycetaceae	Streptomyces	Streptomyces_neyagawaensis
Sphingomonas-like_bacterium_B12	7.91086	1.01776e-06	Bacteria	Proteobacteria	Alphaproteobacteria	Sphingomonadales	Sphingomonadaceae		Sphingomonas-like_bacterium_B12
Solobacterium_sp._Marseille-P4301	7.92372	8.18326e-08	Bacteria	Firmicutes	Erysipelotrichia	Erysipelotrichales	Erysipelotrichaceae	Solobacterium	Solobacterium_sp._Marseille-P4301
Pseudomonas_viridiflava	7.9518	2.31253e-14	Bacteria	Proteobacteria	Gammaproteobacteria	Pseudomonadales	Pseudomonadaceae	Pseudomonas	Pseudomonas_viridiflava
Mycobacterium_sp._URHB0044	7.95783	4.08322e-10	Bacteria	Actinobacteria	Actinobacteria	Corynebacteriales	Mycobacteriaceae	Mycobacterium	Mycobacterium_sp._URHB0044
Cupriavidus_sp._SK-4	7.96227	7.32773e-07	Bacteria	Proteobacteria	Betaproteobacteria	Burkholderiales	Burkholderiaceae	Cupriavidus	Cupriavidus_sp._SK-4
Pseudomonas_canadensis	7.96983	1.54192e-08	Bacteria	Proteobacteria	Gammaproteobacteria	Pseudomonadales	Pseudomonadaceae	Pseudomonas	Pseudomonas_canadensis
Pseudomonas_sp._FDAARGOS_380	7.97493	7.23823e-07	Bacteria	Proteobacteria	Gammaproteobacteria	Pseudomonadales	Pseudomonadaceae	Pseudomonas	Pseudomonas_sp._FDAARGOS_380
Pseudomonas_sp._31_R_17	7.99198	6.80206e-07	Bacteria	Proteobacteria	Gammaproteobacteria	Pseudomonadales	Pseudomonadaceae	Pseudomonas	Pseudomonas_sp._31_R_17
Janthinobacterium_lividum	7.99538	0.00122667	Bacteria	Proteobacteria	Betaproteobacteria	Burkholderiales	Oxalobacteraceae	Janthinobacterium	Janthinobacterium_lividum
Bacteroides_mediterraneensis	7.99738	3.22766e-11	Bacteria	Bacteroidetes	Bacteroidia	Bacteroidales	Bacteroidaceae	Bacteroides	Bacteroides_mediterraneensis
Paraburkholderia_sp._NEAU-SY24	8.00481	2.85096e-08	Bacteria	Proteobacteria	Betaproteobacteria	Burkholderiales	Burkholderiaceae	Paraburkholderia	Paraburkholderia_sp._NEAU-SY24
Pseudomonas_graminis	8.01784	4.8933e-09	Bacteria	Proteobacteria	Gammaproteobacteria	Pseudomonadales	Pseudomonadaceae	Pseudomonas	Pseudomonas_graminis
Marinobacter_pelagius	8.0187	1.56219e-09	Bacteria	Proteobacteria	Gammaproteobacteria	Alteromonadales	Alteromonadaceae	Marinobacter	Marinobacter_pelagius
Pararhizobium_polonicum	8.03102	5.04404e-07	Bacteria	Proteobacteria	Alphaproteobacteria	Rhizobiales	Rhizobiaceae	Pararhizobium	Pararhizobium_polonicum
Pseudomonas_sp._R2-37-08W	8.04718	1.14731e-08	Bacteria	Proteobacteria	Gammaproteobacteria	Pseudomonadales	Pseudomonadaceae	Pseudomonas	Pseudomonas_sp._R2-37-08W
Pseudomonas_sp._PICF141	8.04792	7.5568e-09	Bacteria	Proteobacteria	Gammaproteobacteria	Pseudomonadales	Pseudomonadaceae	Pseudomonas	Pseudomonas_sp._PICF141
Pseudomonas_deceptionensis	8.05553	0.000242933	Bacteria	Proteobacteria	Gammaproteobacteria	Pseudomonadales	Pseudomonadaceae	Pseudomonas	Pseudomonas_deceptionensis
Xenorhabdus_mauleonii	8.06034	2.65856e-08	Bacteria	Proteobacteria	Gammaproteobacteria	Enterobacterales	Morganellaceae	Xenorhabdus	Xenorhabdus_mauleonii
Pseudomonas_benzenivorans	8.06162	4.59409e-07	Bacteria	Proteobacteria	Gammaproteobacteria	Pseudomonadales	Pseudomonadaceae	Pseudomonas	Pseudomonas_benzenivorans
Pseudomonas_citronellolis	8.07262	4.25734e-10	Bacteria	Proteobacteria	Gammaproteobacteria	Pseudomonadales	Pseudomonadaceae	Pseudomonas	Pseudomonas_citronellolis
Pseudomonas_sp._GP01-A11	8.08155	3.77075e-07	Bacteria	Proteobacteria	Gammaproteobacteria	Pseudomonadales	Pseudomonadaceae	Pseudomonas	Pseudomonas_sp._GP01-A11
Pseudomonas_sp._MPBD7-1	8.08185	3.94824e-07	Bacteria	Proteobacteria	Gammaproteobacteria	Pseudomonadales	Pseudomonadaceae	Pseudomonas	Pseudomonas_sp._MPBD7-1
Rhizobium_sp._PP-F2F-G20b	8.08562	3.57017e-07	Bacteria	Proteobacteria	Alphaproteobacteria	Rhizobiales	Rhizobiaceae	Rhizobium	Rhizobium_sp._PP-F2F-G20b
Xanthobacter_sp._91	8.10156	3.9707e-07	Bacteria	Proteobacteria	Alphaproteobacteria	Rhizobiales	Xanthobacteraceae	Xanthobacter	Xanthobacter_sp._91
Pseudomonas_sp._F51	8.10644	9.82383e-10	Bacteria	Proteobacteria	Gammaproteobacteria	Pseudomonadales	Pseudomonadaceae	Pseudomonas	Pseudomonas_sp._F51
Pseudomonas_sp._25_R_14	8.11158	3.62829e-07	Bacteria	Proteobacteria	Gammaproteobacteria	Pseudomonadales	Pseudomonadaceae	Pseudomonas	Pseudomonas_sp._25_R_14
Pseudomonas_sp._URHB0015	8.11497	3.17005e-09	Bacteria	Proteobacteria	Gammaproteobacteria	Pseudomonadales	Pseudomonadaceae	Pseudomonas	Pseudomonas_sp._URHB0015
Pseudomonas_sp._OV397	8.13379	3.23343e-07	Bacteria	Proteobacteria	Gammaproteobacteria	Pseudomonadales	Pseudomonadaceae	Pseudomonas	Pseudomonas_sp._OV397
Pseudomonas_sp._NBRC_111119	8.14	2.86183e-07	Bacteria	Proteobacteria	Gammaproteobacteria	Pseudomonadales	Pseudomonadaceae	Pseudomonas	Pseudomonas_sp._NBRC_111119
Candidatus_Microthrix_parvicella	8.14614	1.27535e-10	Bacteria	Actinobacteria	Acidimicrobiia	Acidimicrobiales	Microthrixaceae	Candidatus_Microthrix	Candidatus_Microthrix_parvicella
Sphingopyxis_terrae	8.14683	2.70495e-07	Bacteria	Proteobacteria	Alphaproteobacteria	Sphingomonadales	Sphingomonadaceae	Sphingopyxis	Sphingopyxis_terrae
Caulobacter_sp._774	8.15252	1.07485e-06	Bacteria	Proteobacteria	Alphaproteobacteria	Caulobacterales	Caulobacteraceae	Caulobacter	Caulobacter_sp._774
Pseudomonas_cremoricolorata	8.20572	2.2371e-06	Bacteria	Proteobacteria	Gammaproteobacteria	Pseudomonadales	Pseudomonadaceae	Pseudomonas	Pseudomonas_cremoricolorata
Pseudomonas_putida	8.21583	6.24571e-14	Bacteria	Proteobacteria	Gammaproteobacteria	Pseudomonadales	Pseudomonadaceae	Pseudomonas	Pseudomonas_putida
Pseudomonas_sp._OV577	8.21874	2.06309e-07	Bacteria	Proteobacteria	Gammaproteobacteria	Pseudomonadales	Pseudomonadaceae	Pseudomonas	Pseudomonas_sp._OV577
Pseudomonas_sp._FW215-L2	8.21955	2.05022e-07	Bacteria	Proteobacteria	Gammaproteobacteria	Pseudomonadales	Pseudomonadaceae	Pseudomonas	Pseudomonas_sp._FW215-L2
Pseudomonas_sp._CC6-YY-74	8.22086	1.85068e-09	Bacteria	Proteobacteria	Gammaproteobacteria	Pseudomonadales	Pseudomonadaceae	Pseudomonas	Pseudomonas_sp._CC6-YY-74
Pseudomonas_sp._FH4	8.23476	3.1414e-09	Bacteria	Proteobacteria	Gammaproteobacteria	Pseudomonadales	Pseudomonadaceae	Pseudomonas	Pseudomonas_sp._FH4
Burkholderia_anthina	8.23493	0.000347411	Bacteria	Proteobacteria	Betaproteobacteria	Burkholderiales	Burkholderiaceae	Burkholderia	Burkholderia_anthina
Pseudomonas_sp._FW300-N1A1	8.24867	3.31849e-09	Bacteria	Proteobacteria	Gammaproteobacteria	Pseudomonadales	Pseudomonadaceae	Pseudomonas	Pseudomonas_sp._FW300-N1A1
Pseudomonas_sp._ES3-33	8.25941	1.35694e-08	Bacteria	Proteobacteria	Gammaproteobacteria	Pseudomonadales	Pseudomonadaceae	Pseudomonas	Pseudomonas_sp._ES3-33
Pseudomonas_sp._s211(2017)	8.27019	1.53515e-07	Bacteria	Proteobacteria	Gammaproteobacteria	Pseudomonadales	Pseudomonadaceae	Pseudomonas	Pseudomonas_sp._s211(2017)
Pseudoalteromonas_sp._R3	8.27289	1.39585e-07	Bacteria	Proteobacteria	Gammaproteobacteria	Alteromonadales	Pseudoalteromonadaceae	Pseudoalteromonas	Pseudoalteromonas_sp._R3
Pseudomonas_sp._HMWF021	8.27363	1.27875e-09	Bacteria	Proteobacteria	Gammaproteobacteria	Pseudomonadales	Pseudomonadaceae	Pseudomonas	Pseudomonas_sp._HMWF021
Pseudomonas_sp._GP01-A5	8.27414	1.65598e-07	Bacteria	Proteobacteria	Gammaproteobacteria	Pseudomonadales	Pseudomonadaceae	Pseudomonas	Pseudomonas_sp._GP01-A5
Streptomyces_sp._CNT372	8.282	2.96291e-14	Bacteria	Actinobacteria	Actinobacteria	Streptomycetales	Streptomycetaceae	Streptomyces	Streptomyces_sp._CNT372
Pseudomonas_sp._GP01-A15	8.28232	1.58713e-07	Bacteria	Proteobacteria	Gammaproteobacteria	Pseudomonadales	Pseudomonadaceae	Pseudomonas	Pseudomonas_sp._GP01-A15
Pseudomonas_sp._58_R_3	8.28496	1.71909e-07	Bacteria	Proteobacteria	Gammaproteobacteria	Pseudomonadales	Pseudomonadaceae	Pseudomonas	Pseudomonas_sp._58_R_3
Pseudomonas_sp._NBRC_111138	8.31356	1.38755e-07	Bacteria	Proteobacteria	Gammaproteobacteria	Pseudomonadales	Pseudomonadaceae	Pseudomonas	Pseudomonas_sp._NBRC_111138
Sphaerisporangium_sp._LHW63015	8.33011	5.53442e-15	Bacteria	Actinobacteria	Actinobacteria	Streptosporangiales	Streptosporangiaceae	Sphaerisporangium	Sphaerisporangium_sp._LHW63015
Pseudomonas_avellanae	8.33055	1.27606e-07	Bacteria	Proteobacteria	Gammaproteobacteria	Pseudomonadales	Pseudomonadaceae	Pseudomonas	Pseudomonas_avellanae
Pseudomonas_sp._24_R_17	8.3363	1.20945e-07	Bacteria	Proteobacteria	Gammaproteobacteria	Pseudomonadales	Pseudomonadaceae	Pseudomonas	Pseudomonas_sp._24_R_17
Pseudomonas_sp._MPR-ANC1	8.36032	5.11125e-12	Bacteria	Proteobacteria	Gammaproteobacteria	Pseudomonadales	Pseudomonadaceae	Pseudomonas	Pseudomonas_sp._MPR-ANC1
Microbispora_sp._ATCC_PTA-5024	8.37188	1.64192e-16	Bacteria	Actinobacteria	Actinobacteria	Streptosporangiales	Streptosporangiaceae	Microbispora	Microbispora_sp._ATCC_PTA-5024
Undibacterium_pigrum	8.37484	2.4984e-12	Bacteria	Proteobacteria	Betaproteobacteria	Burkholderiales	Oxalobacteraceae	Undibacterium	Undibacterium_pigrum
Pseudomonas_sp._286	8.38169	1.57146e-17	Bacteria	Proteobacteria	Gammaproteobacteria	Pseudomonadales	Pseudomonadaceae	Pseudomonas	Pseudomonas_sp._286
Pseudomonas_sp._CFII68	8.40148	7.21968e-08	Bacteria	Proteobacteria	Gammaproteobacteria	Pseudomonadales	Pseudomonadaceae	Pseudomonas	Pseudomonas_sp._CFII68
Pseudomonas_sp._P818	8.40601	8.07801e-08	Bacteria	Proteobacteria	Gammaproteobacteria	Pseudomonadales	Pseudomonadaceae	Pseudomonas	Pseudomonas_sp._P818
Rhizobiales_bacterium_CCH10-E5	8.40606	7.12621e-12	Bacteria	Proteobacteria	Alphaproteobacteria	Rhizobiales			Rhizobiales_bacterium_CCH10-E5
Spartobacteria_bacterium_LR76	8.41289	2.16522e-11	Bacteria	Verrucomicrobia	Spartobacteria				Spartobacteria_bacterium_LR76
Pseudomonas_sp._ok266	8.42849	7.07315e-08	Bacteria	Proteobacteria	Gammaproteobacteria	Pseudomonadales	Pseudomonadaceae	Pseudomonas	Pseudomonas_sp._ok266
Microbacterium_sp._XT11	8.43669	2.76087e-13	Bacteria	Actinobacteria	Actinobacteria	Micrococcales	Microbacteriaceae	Microbacterium	Microbacterium_sp._XT11
Pseudomonas_moraviensis	8.45069	2.23677e-13	Bacteria	Proteobacteria	Gammaproteobacteria	Pseudomonadales	Pseudomonadaceae	Pseudomonas	Pseudomonas_moraviensis
Duganella_sp._HH101	8.46505	1.11227e-09	Bacteria	Proteobacteria	Betaproteobacteria	Burkholderiales	Oxalobacteraceae	Duganella	Duganella_sp._HH101
Pseudomonas_sp._MRSN12121	8.47922	5.57971e-08	Bacteria	Proteobacteria	Gammaproteobacteria	Pseudomonadales	Pseudomonadaceae	Pseudomonas	Pseudomonas_sp._MRSN12121
Pseudomonas_sp._MWU12-2534b	8.48271	5.41707e-08	Bacteria	Proteobacteria	Gammaproteobacteria	Pseudomonadales	Pseudomonadaceae	Pseudomonas	Pseudomonas_sp._MWU12-2534b
Pseudomonas_sp._NBRC_111123	8.50503	5.20185e-08	Bacteria	Proteobacteria	Gammaproteobacteria	Pseudomonadales	Pseudomonadaceae	Pseudomonas	Pseudomonas_sp._NBRC_111123
Variovorax_sp._GV014	8.50736	2.92296e-12	Bacteria	Proteobacteria	Betaproteobacteria	Burkholderiales	Comamonadaceae	Variovorax	Variovorax_sp._GV014
Type-D_symbiont_of_Plautia_stali	8.52879	4.46999e-08	Bacteria	Proteobacteria	Gammaproteobacteria	Enterobacterales	Enterobacteriaceae		Type-D_symbiont_of_Plautia_stali
Pseudomonas_sp._GP01-A8	8.53775	3.60034e-08	Bacteria	Proteobacteria	Gammaproteobacteria	Pseudomonadales	Pseudomonadaceae	Pseudomonas	Pseudomonas_sp._GP01-A8
Pseudomonas_vancouverensis	8.54121	1.29038e-09	Bacteria	Proteobacteria	Gammaproteobacteria	Pseudomonadales	Pseudomonadaceae	Pseudomonas	Pseudomonas_vancouverensis
Pseudomonas_sp._Irchel_s3h17	8.54288	4.18722e-08	Bacteria	Proteobacteria	Gammaproteobacteria	Pseudomonadales	Pseudomonadaceae	Pseudomonas	Pseudomonas_sp._Irchel_s3h17
Pseudomonas_sp._o96-267	8.55506	3.72932e-08	Bacteria	Proteobacteria	Gammaproteobacteria	Pseudomonadales	Pseudomonadaceae	Pseudomonas	Pseudomonas_sp._o96-267
Pseudomonas_sp._URIL14HWK12:I7	8.5774	3.26648e-08	Bacteria	Proteobacteria	Gammaproteobacteria	Pseudomonadales	Pseudomonadaceae	Pseudomonas	Pseudomonas_sp._URIL14HWK12:I7
Pseudomonas_sp._WCHPs060044	8.57775	2.00848e-09	Bacteria	Proteobacteria	Gammaproteobacteria	Pseudomonadales	Pseudomonadaceae	Pseudomonas	Pseudomonas_sp._WCHPs060044
Sphaerotilus_natans	8.58876	9.48868e-15	Bacteria	Proteobacteria	Betaproteobacteria	Burkholderiales		Sphaerotilus	Sphaerotilus_natans
Pseudomonas_sp._2588-5	8.60838	2.72057e-08	Bacteria	Proteobacteria	Gammaproteobacteria	Pseudomonadales	Pseudomonadaceae	Pseudomonas	Pseudomonas_sp._2588-5
Pseudomonas_kilonensis	8.61045	2.83646e-08	Bacteria	Proteobacteria	Gammaproteobacteria	Pseudomonadales	Pseudomonadaceae	Pseudomonas	Pseudomonas_kilonensis
Pseudomonas_vranovensis	8.61407	2.84571e-08	Bacteria	Proteobacteria	Gammaproteobacteria	Pseudomonadales	Pseudomonadaceae	Pseudomonas	Pseudomonas_vranovensis
Salinicola_peritrichatus	8.61528	1.54304e-09	Bacteria	Proteobacteria	Gammaproteobacteria	Oceanospirillales	Halomonadaceae	Salinicola	Salinicola_peritrichatus
Pseudomonas_sp._R2-7-07	8.63263	2.58509e-08	Bacteria	Proteobacteria	Gammaproteobacteria	Pseudomonadales	Pseudomonadaceae	Pseudomonas	Pseudomonas_sp._R2-7-07
Pseudomonas_caspiana	8.6356	5.67903e-13	Bacteria	Proteobacteria	Gammaproteobacteria	Pseudomonadales	Pseudomonadaceae	Pseudomonas	Pseudomonas_caspiana
Pseudomonas_nitroreducens	8.64363	1.17268e-11	Bacteria	Proteobacteria	Gammaproteobacteria	Pseudomonadales	Pseudomonadaceae	Pseudomonas	Pseudomonas_nitroreducens
Pseudomonas_sp._NBRC_111131	8.64591	2.14296e-10	Bacteria	Proteobacteria	Gammaproteobacteria	Pseudomonadales	Pseudomonadaceae	Pseudomonas	Pseudomonas_sp._NBRC_111131
Pseudomonas_sp._PH1b	8.66071	4.62847e-15	Bacteria	Proteobacteria	Gammaproteobacteria	Pseudomonadales	Pseudomonadaceae	Pseudomonas	Pseudomonas_sp._PH1b
Okibacterium_fritillariae	8.66219	2.77854e-16	Bacteria	Actinobacteria	Actinobacteria	Micrococcales	Microbacteriaceae	Okibacterium	Okibacterium_fritillariae
Pseudomonas_sp._R3-52-08	8.67112	2.00885e-08	Bacteria	Proteobacteria	Gammaproteobacteria	Pseudomonadales	Pseudomonadaceae	Pseudomonas	Pseudomonas_sp._R3-52-08
Pseudomonas_sp._WCHPs060039	8.67943	2.33056e-08	Bacteria	Proteobacteria	Gammaproteobacteria	Pseudomonadales	Pseudomonadaceae	Pseudomonas	Pseudomonas_sp._WCHPs060039
Pseudomonas_sp._QTF5	8.6886	1.7776e-08	Bacteria	Proteobacteria	Gammaproteobacteria	Pseudomonadales	Pseudomonadaceae	Pseudomonas	Pseudomonas_sp._QTF5
Pseudomonas_batumici	8.68944	6.25999e-06	Bacteria	Proteobacteria	Gammaproteobacteria	Pseudomonadales	Pseudomonadaceae	Pseudomonas	Pseudomonas_batumici
Pseudomonas_sp._21	8.71397	1.63794e-08	Bacteria	Proteobacteria	Gammaproteobacteria	Pseudomonadales	Pseudomonadaceae	Pseudomonas	Pseudomonas_sp._21
Pandoraea_faecigallinarum	8.7212	7.43334e-11	Bacteria	Proteobacteria	Betaproteobacteria	Burkholderiales	Burkholderiaceae	Pandoraea	Pandoraea_faecigallinarum
Pseudomonas_sp._Snoq117.2	8.73419	1.26578e-08	Bacteria	Proteobacteria	Gammaproteobacteria	Pseudomonadales	Pseudomonadaceae	Pseudomonas	Pseudomonas_sp._Snoq117.2
Pseudomonas_sp._UW4	8.73983	1.34693e-08	Bacteria	Proteobacteria	Gammaproteobacteria	Pseudomonadales	Pseudomonadaceae	Pseudomonas	Pseudomonas_sp._UW4
Pseudomonas_sp._2822-17	8.75051	1.52775e-08	Bacteria	Proteobacteria	Gammaproteobacteria	Pseudomonadales	Pseudomonadaceae	Pseudomonas	Pseudomonas_sp._2822-17
Pseudomonas_sp._NFACC25	8.78802	1.26578e-08	Bacteria	Proteobacteria	Gammaproteobacteria	Pseudomonadales	Pseudomonadaceae	Pseudomonas	Pseudomonas_sp._NFACC25
Pseudomonas_sp._1_R_17	8.805	1.09496e-08	Bacteria	Proteobacteria	Gammaproteobacteria	Pseudomonadales	Pseudomonadaceae	Pseudomonas	Pseudomonas_sp._1_R_17
Pseudomonas_sp._Irchel_3A5	8.82567	3.73066e-11	Bacteria	Proteobacteria	Gammaproteobacteria	Pseudomonadales	Pseudomonadaceae	Pseudomonas	Pseudomonas_sp._Irchel_3A5
Pseudomonas_sp._P1.8	8.83604	1.99162e-10	Bacteria	Proteobacteria	Gammaproteobacteria	Pseudomonadales	Pseudomonadaceae	Pseudomonas	Pseudomonas_sp._P1.8
Simplicispira_sp._NY-02	8.84349	7.64022e-09	Bacteria	Proteobacteria	Betaproteobacteria	Burkholderiales	Comamonadaceae	Simplicispira	Simplicispira_sp._NY-02
Pseudomonas_sp._GP01-A4	8.85081	7.15639e-09	Bacteria	Proteobacteria	Gammaproteobacteria	Pseudomonadales	Pseudomonadaceae	Pseudomonas	Pseudomonas_sp._GP01-A4
Pseudomonas_sp._P1.31	8.85658	5.22262e-11	Bacteria	Proteobacteria	Gammaproteobacteria	Pseudomonadales	Pseudomonadaceae	Pseudomonas	Pseudomonas_sp._P1.31
Pseudomonas_sp._GM33	8.87304	7.03603e-09	Bacteria	Proteobacteria	Gammaproteobacteria	Pseudomonadales	Pseudomonadaceae	Pseudomonas	Pseudomonas_sp._GM33
Porticoccus_hydrocarbonoclasticus	8.87304	7.33679e-09	Bacteria	Proteobacteria	Gammaproteobacteria	Cellvibrionales	Porticoccaceae	Porticoccus	Porticoccus_hydrocarbonoclasticus
Pseudomonas_sp._Irchel_s3b5	8.88501	6.69366e-09	Bacteria	Proteobacteria	Gammaproteobacteria	Pseudomonadales	Pseudomonadaceae	Pseudomonas	Pseudomonas_sp._Irchel_s3b5
Pseudomonas_sp._S3E12	8.88984	6.55496e-09	Bacteria	Proteobacteria	Gammaproteobacteria	Pseudomonadales	Pseudomonadaceae	Pseudomonas	Pseudomonas_sp._S3E12
Pseudomonas_sp._GM78	8.8909	7.5568e-09	Bacteria	Proteobacteria	Gammaproteobacteria	Pseudomonadales	Pseudomonadaceae	Pseudomonas	Pseudomonas_sp._GM78
Pseudomonas_sp._GP01-A1	8.90115	6.86377e-09	Bacteria	Proteobacteria	Gammaproteobacteria	Pseudomonadales	Pseudomonadaceae	Pseudomonas	Pseudomonas_sp._GP01-A1
Pseudomonas_xinjiangensis	8.91683	4.62833e-11	Bacteria	Proteobacteria	Gammaproteobacteria	Pseudomonadales	Pseudomonadaceae	Pseudomonas	Pseudomonas_xinjiangensis
Pseudomonas_sp._RU47	8.91705	5.46869e-09	Bacteria	Proteobacteria	Gammaproteobacteria	Pseudomonadales	Pseudomonadaceae	Pseudomonas	Pseudomonas_sp._RU47
Krasilnikovia_cinnamomea	8.92354	8.72895e-15	Bacteria	Actinobacteria	Actinobacteria	Micromonosporales	Micromonosporaceae	Krasilnikovia	Krasilnikovia_cinnamomea
Pseudomonas_sp._VI4.1	8.93886	6.75429e-14	Bacteria	Proteobacteria	Gammaproteobacteria	Pseudomonadales	Pseudomonadaceae	Pseudomonas	Pseudomonas_sp._VI4.1
Nocardia_salmonicida	8.94591	4.35405e-17	Bacteria	Actinobacteria	Actinobacteria	Corynebacteriales	Nocardiaceae	Nocardia	Nocardia_salmonicida
Pseudomonas_sp._2995-3	8.95343	4.46867e-11	Bacteria	Proteobacteria	Gammaproteobacteria	Pseudomonadales	Pseudomonadaceae	Pseudomonas	Pseudomonas_sp._2995-3
Pseudomonas_sp._AP42	8.95625	4.52391e-09	Bacteria	Proteobacteria	Gammaproteobacteria	Pseudomonadales	Pseudomonadaceae	Pseudomonas	Pseudomonas_sp._AP42
Pseudomonas_moorei	8.9578	2.00014e-11	Bacteria	Proteobacteria	Gammaproteobacteria	Pseudomonadales	Pseudomonadaceae	Pseudomonas	Pseudomonas_moorei
Halomonas_elongata	8.95804	4.47497e-13	Bacteria	Proteobacteria	Gammaproteobacteria	Oceanospirillales	Halomonadaceae	Halomonas	Halomonas_elongata
Pseudomonas_sp._GP01-A9	8.97365	3.45182e-09	Bacteria	Proteobacteria	Gammaproteobacteria	Pseudomonadales	Pseudomonadaceae	Pseudomonas	Pseudomonas_sp._GP01-A9
Pseudomonas_sp._NBRC_111127	8.99278	3.40019e-09	Bacteria	Proteobacteria	Gammaproteobacteria	Pseudomonadales	Pseudomonadaceae	Pseudomonas	Pseudomonas_sp._NBRC_111127
Pseudomonas_sp._Irchel_3A7	8.99561	2.98662e-09	Bacteria	Proteobacteria	Gammaproteobacteria	Pseudomonadales	Pseudomonadaceae	Pseudomonas	Pseudomonas_sp._Irchel_3A7
Pseudomonas_corrugata	9.00494	7.96308e-11	Bacteria	Proteobacteria	Gammaproteobacteria	Pseudomonadales	Pseudomonadaceae	Pseudomonas	Pseudomonas_corrugata
Pseudomonas_sp._LFM046	9.00508	4.20496e-15	Bacteria	Proteobacteria	Gammaproteobacteria	Pseudomonadales	Pseudomonadaceae	Pseudomonas	Pseudomonas_sp._LFM046
Tolumonas_lignilytica	9.02603	6.69957e-12	Bacteria	Proteobacteria	Gammaproteobacteria	Aeromonadales	Aeromonadaceae	Tolumonas	Tolumonas_lignilytica
Streptomyces_cellulosae	9.03527	9.03214e-09	Bacteria	Actinobacteria	Actinobacteria	Streptomycetales	Streptomycetaceae	Streptomyces	Streptomyces_cellulosae
Pseudomonas_sp._Ant30-3	9.05938	2.59793e-11	Bacteria	Proteobacteria	Gammaproteobacteria	Pseudomonadales	Pseudomonadaceae	Pseudomonas	Pseudomonas_sp._Ant30-3
Pseudomonas_sp._NBRC_111137	9.06453	2.53842e-09	Bacteria	Proteobacteria	Gammaproteobacteria	Pseudomonadales	Pseudomonadaceae	Pseudomonas	Pseudomonas_sp._NBRC_111137
Pseudomonas_brassicacearum	9.06697	1.11128e-09	Bacteria	Proteobacteria	Gammaproteobacteria	Pseudomonadales	Pseudomonadaceae	Pseudomonas	Pseudomonas_brassicacearum
Pseudomonas_syringae	9.06953	2.18574e-16	Bacteria	Proteobacteria	Gammaproteobacteria	Pseudomonadales	Pseudomonadaceae	Pseudomonas	Pseudomonas_syringae
Pseudomonas_fragi	9.07806	3.2358e-14	Bacteria	Proteobacteria	Gammaproteobacteria	Pseudomonadales	Pseudomonadaceae	Pseudomonas	Pseudomonas_fragi
Pseudomonas_sp._NFPP28	9.07817	2.43106e-09	Bacteria	Proteobacteria	Gammaproteobacteria	Pseudomonadales	Pseudomonadaceae	Pseudomonas	Pseudomonas_sp._NFPP28
Pseudomonas_sp._In5	9.08286	2.21078e-09	Bacteria	Proteobacteria	Gammaproteobacteria	Pseudomonadales	Pseudomonadaceae	Pseudomonas	Pseudomonas_sp._In5
Pseudomonas_sp._RIT357	9.08667	1.75019e-11	Bacteria	Proteobacteria	Gammaproteobacteria	Pseudomonadales	Pseudomonadaceae	Pseudomonas	Pseudomonas_sp._RIT357
Pseudomonas_sp._CCOS_191	9.11107	1.92428e-09	Bacteria	Proteobacteria	Gammaproteobacteria	Pseudomonadales	Pseudomonadaceae	Pseudomonas	Pseudomonas_sp._CCOS_191
Pseudomonas_sp._RIT-PI-o	9.11246	2.13243e-09	Bacteria	Proteobacteria	Gammaproteobacteria	Pseudomonadales	Pseudomonadaceae	Pseudomonas	Pseudomonas_sp._RIT-PI-o
Citrobacter_sp._YR018	9.11342	1.3855e-10	Bacteria	Proteobacteria	Gammaproteobacteria	Enterobacterales	Enterobacteriaceae	Citrobacter	Citrobacter_sp._YR018
Pseudomonas_psychrophila	9.12257	1.73953e-16	Bacteria	Proteobacteria	Gammaproteobacteria	Pseudomonadales	Pseudomonadaceae	Pseudomonas	Pseudomonas_psychrophila
Pseudomonas_sp._GM80	9.13667	1.33228e-11	Bacteria	Proteobacteria	Gammaproteobacteria	Pseudomonadales	Pseudomonadaceae	Pseudomonas	Pseudomonas_sp._GM80
Pseudomonas_sp._R9.37	9.14452	1.46099e-09	Bacteria	Proteobacteria	Gammaproteobacteria	Pseudomonadales	Pseudomonadaceae	Pseudomonas	Pseudomonas_sp._R9.37
Pseudomonas_sp._37_R_15	9.1616	1.38076e-09	Bacteria	Proteobacteria	Gammaproteobacteria	Pseudomonadales	Pseudomonadaceae	Pseudomonas	Pseudomonas_sp._37_R_15
Pseudomonas_sp._v388	9.18635	1.16426e-09	Bacteria	Proteobacteria	Gammaproteobacteria	Pseudomonadales	Pseudomonadaceae	Pseudomonas	Pseudomonas_sp._v388
Coraliomargarita_akajimensis	9.20277	1.2128e-09	Bacteria	Verrucomicrobia	Opitutae	Puniceicoccales	Puniceicoccaceae	Coraliomargarita	Coraliomargarita_akajimensis
Pseudomonas_jessenii	9.20387	3.82517e-15	Bacteria	Proteobacteria	Gammaproteobacteria	Pseudomonadales	Pseudomonadaceae	Pseudomonas	Pseudomonas_jessenii
Pseudomonas_massiliensis	9.21192	1.04443e-09	Bacteria	Proteobacteria	Gammaproteobacteria	Pseudomonadales	Pseudomonadaceae	Pseudomonas	Pseudomonas_massiliensis
gamma_proteobacterium_L18	9.21687	9.24161e-10	Bacteria	Proteobacteria	Gammaproteobacteria				gamma_proteobacterium_L18
Pseudomonas_sp._KK4	9.22039	3.09332e-12	Bacteria	Proteobacteria	Gammaproteobacteria	Pseudomonadales	Pseudomonadaceae	Pseudomonas	Pseudomonas_sp._KK4
Pseudomonas_gessardii	9.2265	1.07227e-09	Bacteria	Proteobacteria	Gammaproteobacteria	Pseudomonadales	Pseudomonadaceae	Pseudomonas	Pseudomonas_gessardii
Pseudomonas_arsenicoxydans	9.22697	9.25701e-10	Bacteria	Proteobacteria	Gammaproteobacteria	Pseudomonadales	Pseudomonadaceae	Pseudomonas	Pseudomonas_arsenicoxydans
Jiangella_sp._DSM_45060	9.24647	1.47144e-13	Bacteria	Actinobacteria	Actinobacteria	Jiangellales	Jiangellaceae	Jiangella	Jiangella_sp._DSM_45060
Pseudomonas_sp._OV508	9.24693	6.06808e-12	Bacteria	Proteobacteria	Gammaproteobacteria	Pseudomonadales	Pseudomonadaceae	Pseudomonas	Pseudomonas_sp._OV508
Pseudomonas_weihenstephanensis	9.2559	5.5765e-15	Bacteria	Proteobacteria	Gammaproteobacteria	Pseudomonadales	Pseudomonadaceae	Pseudomonas	Pseudomonas_weihenstephanensis
Thauera_chlorobenzoica	9.25932	2.88236e-11	Bacteria	Proteobacteria	Betaproteobacteria	Rhodocyclales	Zoogloeaceae	Thauera	Thauera_chlorobenzoica
Pseudomonas_granadensis	9.28303	7.03074e-10	Bacteria	Proteobacteria	Gammaproteobacteria	Pseudomonadales	Pseudomonadaceae	Pseudomonas	Pseudomonas_granadensis
Mycolicibacillus_koreensis	9.30355	4.66006e-12	Bacteria	Actinobacteria	Actinobacteria	Corynebacteriales	Mycobacteriaceae	Mycolicibacillus	Mycolicibacillus_koreensis
Variovorax_sp._OV084	9.31209	6.14229e-10	Bacteria	Proteobacteria	Betaproteobacteria	Burkholderiales	Comamonadaceae	Variovorax	Variovorax_sp._OV084
Pseudomonas_sp._RIT-PI-q	9.31496	1.44161e-12	Bacteria	Proteobacteria	Gammaproteobacteria	Pseudomonadales	Pseudomonadaceae	Pseudomonas	Pseudomonas_sp._RIT-PI-q
Pseudomonas_sp._GM17	9.31875	6.00965e-10	Bacteria	Proteobacteria	Gammaproteobacteria	Pseudomonadales	Pseudomonadaceae	Pseudomonas	Pseudomonas_sp._GM17
Pseudomonas_sp._Irchel_3F6	9.355	4.29058e-10	Bacteria	Proteobacteria	Gammaproteobacteria	Pseudomonadales	Pseudomonadaceae	Pseudomonas	Pseudomonas_sp._Irchel_3F6
Pseudomonas_sp._LG1D9	9.3699	3.51703e-10	Bacteria	Proteobacteria	Gammaproteobacteria	Pseudomonadales	Pseudomonadaceae	Pseudomonas	Pseudomonas_sp._LG1D9
Serratia_sp._S1B	9.37843	1.08986e-12	Bacteria	Proteobacteria	Gammaproteobacteria	Enterobacterales	Yersiniaceae	Serratia	Serratia_sp._S1B
Collimonas_pratensis	9.3982	7.95903e-17	Bacteria	Proteobacteria	Betaproteobacteria	Burkholderiales	Oxalobacteraceae	Collimonas	Collimonas_pratensis
Pseudomonas_sp._CF161	9.40306	3.58976e-11	Bacteria	Proteobacteria	Gammaproteobacteria	Pseudomonadales	Pseudomonadaceae	Pseudomonas	Pseudomonas_sp._CF161
Pseudomonas_saponiphila	9.42263	3.07926e-10	Bacteria	Proteobacteria	Gammaproteobacteria	Pseudomonadales	Pseudomonadaceae	Pseudomonas	Pseudomonas_saponiphila
Pseudomonas_sp._ERMR1:02	9.42647	2.43682e-10	Bacteria	Proteobacteria	Gammaproteobacteria	Pseudomonadales	Pseudomonadaceae	Pseudomonas	Pseudomonas_sp._ERMR1:02
Pseudomonas_sp._FH1	9.43997	2.92383e-10	Bacteria	Proteobacteria	Gammaproteobacteria	Pseudomonadales	Pseudomonadaceae	Pseudomonas	Pseudomonas_sp._FH1
Pseudomonas_sp._AFG_SD02_1510_Pfu_092	9.4439	1.222e-13	Bacteria	Proteobacteria	Gammaproteobacteria	Pseudomonadales	Pseudomonadaceae	Pseudomonas	Pseudomonas_sp._AFG_SD02_1510_Pfu_092
Pseudomonas_sp._PAMC_29040	9.45019	2.59088e-10	Bacteria	Proteobacteria	Gammaproteobacteria	Pseudomonadales	Pseudomonadaceae	Pseudomonas	Pseudomonas_sp._PAMC_29040
Pseudomonas_reidholzensis	9.45822	5.5905e-12	Bacteria	Proteobacteria	Gammaproteobacteria	Pseudomonadales	Pseudomonadaceae	Pseudomonas	Pseudomonas_reidholzensis
Kingella_potus	9.46271	1.16248e-13	Bacteria	Proteobacteria	Betaproteobacteria	Neisseriales	Neisseriaceae	Kingella	Kingella_potus
Methylococcaceae_bacterium_FWC3	9.4698	1.97431e-11	Bacteria	Proteobacteria	Gammaproteobacteria	Methylococcales	Methylococcaceae		Methylococcaceae_bacterium_FWC3
Pseudomonas_mediterranea	9.49	1.9388e-10	Bacteria	Proteobacteria	Gammaproteobacteria	Pseudomonadales	Pseudomonadaceae	Pseudomonas	Pseudomonas_mediterranea
Pseudomonas_sp._LBUM920	9.51603	1.71805e-10	Bacteria	Proteobacteria	Gammaproteobacteria	Pseudomonadales	Pseudomonadaceae	Pseudomonas	Pseudomonas_sp._LBUM920
Rhodospirillaceae_bacterium_NAU-10	9.51727	5.87545e-13	Bacteria	Proteobacteria	Alphaproteobacteria	Rhodospirillales	Rhodospirillaceae		Rhodospirillaceae_bacterium_NAU-10
Pseudomonas_sp._FSL_W5-0299	9.5176	1.85299e-10	Bacteria	Proteobacteria	Gammaproteobacteria	Pseudomonadales	Pseudomonadaceae	Pseudomonas	Pseudomonas_sp._FSL_W5-0299
Pseudomonas_sp._2(2015)	9.53225	4.68408e-12	Bacteria	Proteobacteria	Gammaproteobacteria	Pseudomonadales	Pseudomonadaceae	Pseudomonas	Pseudomonas_sp._2(2015)
Pseudomonas_sp._ICMP_460	9.54446	1.39253e-10	Bacteria	Proteobacteria	Gammaproteobacteria	Pseudomonadales	Pseudomonadaceae	Pseudomonas	Pseudomonas_sp._ICMP_460
Pseudomonas_sp._Ep_R1	9.55264	1.15629e-11	Bacteria	Proteobacteria	Gammaproteobacteria	Pseudomonadales	Pseudomonadaceae	Pseudomonas	Pseudomonas_sp._Ep_R1
Pseudooceanicola_lipolyticus	9.57555	2.502e-15	Bacteria	Proteobacteria	Alphaproteobacteria	Rhodobacterales	Rhodobacteraceae	Pseudooceanicola	Pseudooceanicola_lipolyticus
Pseudomonas_delhiensis	9.59128	2.94513e-13	Bacteria	Proteobacteria	Gammaproteobacteria	Pseudomonadales	Pseudomonadaceae	Pseudomonas	Pseudomonas_delhiensis
Pseudomonas_sp._Leaf48	9.59307	1.09144e-10	Bacteria	Proteobacteria	Gammaproteobacteria	Pseudomonadales	Pseudomonadaceae	Pseudomonas	Pseudomonas_sp._Leaf48
Lysobacter_sp._yr284	9.59507	1.27535e-10	Bacteria	Proteobacteria	Gammaproteobacteria	Xanthomonadales	Xanthomonadaceae	Lysobacter	Lysobacter_sp._yr284
Pseudomonas_marginalis	9.59522	4.83315e-17	Bacteria	Proteobacteria	Gammaproteobacteria	Pseudomonadales	Pseudomonadaceae	Pseudomonas	Pseudomonas_marginalis
Pseudomonas_sp._St29	9.60385	9.04261e-11	Bacteria	Proteobacteria	Gammaproteobacteria	Pseudomonadales	Pseudomonadaceae	Pseudomonas	Pseudomonas_sp._St29
Pseudomonas_sp._Larv2_ips	9.60618	1.14636e-10	Bacteria	Proteobacteria	Gammaproteobacteria	Pseudomonadales	Pseudomonadaceae	Pseudomonas	Pseudomonas_sp._Larv2_ips
Pseudomonas_entomophila	9.60758	2.60186e-14	Bacteria	Proteobacteria	Gammaproteobacteria	Pseudomonadales	Pseudomonadaceae	Pseudomonas	Pseudomonas_entomophila
Pseudomonas_sp._NFACC42-2	9.62667	1.14338e-10	Bacteria	Proteobacteria	Gammaproteobacteria	Pseudomonadales	Pseudomonadaceae	Pseudomonas	Pseudomonas_sp._NFACC42-2
Achromobacter_mucicolens	9.6475	1.7922e-12	Bacteria	Proteobacteria	Betaproteobacteria	Burkholderiales	Alcaligenaceae	Achromobacter	Achromobacter_mucicolens
Pseudomonas_endophytica	9.67566	0.000546015	Bacteria	Proteobacteria	Gammaproteobacteria	Pseudomonadales	Pseudomonadaceae	Pseudomonas	Pseudomonas_endophytica
Pseudomonas_sp._Irchel_3E20	9.68475	6.73283e-11	Bacteria	Proteobacteria	Gammaproteobacteria	Pseudomonadales	Pseudomonadaceae	Pseudomonas	Pseudomonas_sp._Irchel_3E20
Pseudomonas_sp._AP19	9.72546	6.3957e-11	Bacteria	Proteobacteria	Gammaproteobacteria	Pseudomonadales	Pseudomonadaceae	Pseudomonas	Pseudomonas_sp._AP19
Pseudomonas_sp._31-12	9.74234	1.58177e-12	Bacteria	Proteobacteria	Gammaproteobacteria	Pseudomonadales	Pseudomonadaceae	Pseudomonas	Pseudomonas_sp._31-12
Pseudomonas_proteolytica	9.74507	4.44211e-11	Bacteria	Proteobacteria	Gammaproteobacteria	Pseudomonadales	Pseudomonadaceae	Pseudomonas	Pseudomonas_proteolytica
Collimonas_fungivorans	9.76027	4.27942e-13	Bacteria	Proteobacteria	Betaproteobacteria	Burkholderiales	Oxalobacteraceae	Collimonas	Collimonas_fungivorans
Pseudomonas_sp._OV529	9.76057	1.21544e-08	Bacteria	Proteobacteria	Gammaproteobacteria	Pseudomonadales	Pseudomonadaceae	Pseudomonas	Pseudomonas_sp._OV529
Citrobacter_rodentium	9.77146	1.04817e-13	Bacteria	Proteobacteria	Gammaproteobacteria	Enterobacterales	Enterobacteriaceae	Citrobacter	Citrobacter_rodentium
Sporolactobacillus_terrae	9.80294	2.59271e-12	Bacteria	Firmicutes	Bacilli	Bacillales	Sporolactobacillaceae	Sporolactobacillus	Sporolactobacillus_terrae
Pseudomonas_agarici	9.80316	7.68469e-15	Bacteria	Proteobacteria	Gammaproteobacteria	Pseudomonadales	Pseudomonadaceae	Pseudomonas	Pseudomonas_agarici
Pseudomonas_sp._S-6-2	9.82617	1.08172e-06	Bacteria	Proteobacteria	Gammaproteobacteria	Pseudomonadales	Pseudomonadaceae	Pseudomonas	Pseudomonas_sp._S-6-2
Pseudomonas_panipatensis	9.83804	7.70293e-14	Bacteria	Proteobacteria	Gammaproteobacteria	Pseudomonadales	Pseudomonadaceae	Pseudomonas	Pseudomonas_panipatensis
Pseudomonas_taetrolens	9.8587	2.49913e-11	Bacteria	Proteobacteria	Gammaproteobacteria	Pseudomonadales	Pseudomonadaceae	Pseudomonas	Pseudomonas_taetrolens
Pseudomonas_sp._GL93	9.87922	1.97912e-11	Bacteria	Proteobacteria	Gammaproteobacteria	Pseudomonadales	Pseudomonadaceae	Pseudomonas	Pseudomonas_sp._GL93
Pseudomonas_sp._GM60	9.8874	2.22742e-11	Bacteria	Proteobacteria	Gammaproteobacteria	Pseudomonadales	Pseudomonadaceae	Pseudomonas	Pseudomonas_sp._GM60
Pseudomonas_sp._R5-89-07	9.89539	1.42241e-09	Bacteria	Proteobacteria	Gammaproteobacteria	Pseudomonadales	Pseudomonadaceae	Pseudomonas	Pseudomonas_sp._R5-89-07
Pseudomonas_chlororaphis	9.89996	1.58489e-17	Bacteria	Proteobacteria	Gammaproteobacteria	Pseudomonadales	Pseudomonadaceae	Pseudomonas	Pseudomonas_chlororaphis
Xenorhabdus_cabanillasii	9.91364	8.47935e-13	Bacteria	Proteobacteria	Gammaproteobacteria	Enterobacterales	Morganellaceae	Xenorhabdus	Xenorhabdus_cabanillasii
Pseudomonas_sp._CBZ-4	9.93618	1.42595e-11	Bacteria	Proteobacteria	Gammaproteobacteria	Pseudomonadales	Pseudomonadaceae	Pseudomonas	Pseudomonas_sp._CBZ-4
Afifella_sp._JA968	9.97202	1.48465e-13	Bacteria	Proteobacteria	Alphaproteobacteria	Rhizobiales	Rhodobiaceae	Afifella	Afifella_sp._JA968
Thioclava_pacifica	9.97605	4.83442e-14	Bacteria	Proteobacteria	Alphaproteobacteria	Rhodobacterales	Rhodobacteraceae	Thioclava	Thioclava_pacifica
Pseudomonas_frederiksbergensis	9.99063	1.17628e-07	Bacteria	Proteobacteria	Gammaproteobacteria	Pseudomonadales	Pseudomonadaceae	Pseudomonas	Pseudomonas_frederiksbergensis
Pseudomonas_salomonii	9.99178	1.33228e-11	Bacteria	Proteobacteria	Gammaproteobacteria	Pseudomonadales	Pseudomonadaceae	Pseudomonas	Pseudomonas_salomonii
Lysobacter_sp._Root604	10.0019	1.10118e-11	Bacteria	Proteobacteria	Gammaproteobacteria	Xanthomonadales	Xanthomonadaceae	Lysobacter	Lysobacter_sp._Root604
Pseudomonas_sp._GM49	10.0076	8.74789e-14	Bacteria	Proteobacteria	Gammaproteobacteria	Pseudomonadales	Pseudomonadaceae	Pseudomonas	Pseudomonas_sp._GM49
Pseudomonas_sp._M47T1	10.0125	1.0285e-11	Bacteria	Proteobacteria	Gammaproteobacteria	Pseudomonadales	Pseudomonadaceae	Pseudomonas	Pseudomonas_sp._M47T1
Pseudomonas_sp._R37(2017)	10.022	5.4398e-14	Bacteria	Proteobacteria	Gammaproteobacteria	Pseudomonadales	Pseudomonadaceae	Pseudomonas	Pseudomonas_sp._R37(2017)
Jannaschia_helgolandensis	10.0287	3.77702e-08	Bacteria	Proteobacteria	Alphaproteobacteria	Rhodobacterales	Rhodobacteraceae	Jannaschia	Jannaschia_helgolandensis
Pseudomonas_sp._TCU-HL1	10.0381	4.16688e-16	Bacteria	Proteobacteria	Gammaproteobacteria	Pseudomonadales	Pseudomonadaceae	Pseudomonas	Pseudomonas_sp._TCU-HL1
Pseudomonas_sp._R2-60-08W	10.0407	9.8763e-12	Bacteria	Proteobacteria	Gammaproteobacteria	Pseudomonadales	Pseudomonadaceae	Pseudomonas	Pseudomonas_sp._R2-60-08W
Pseudomonas_sp._GP01-A14	10.0502	7.64438e-12	Bacteria	Proteobacteria	Gammaproteobacteria	Pseudomonadales	Pseudomonadaceae	Pseudomonas	Pseudomonas_sp._GP01-A14
Pseudomonas_sp._Irchel_3E13	10.0562	8.88127e-12	Bacteria	Proteobacteria	Gammaproteobacteria	Pseudomonadales	Pseudomonadaceae	Pseudomonas	Pseudomonas_sp._Irchel_3E13
Rhodobacteraceae_bacterium_LMIT002	10.0583	7.75963e-12	Bacteria	Proteobacteria	Alphaproteobacteria	Rhodobacterales	Rhodobacteraceae		Rhodobacteraceae_bacterium_LMIT002
Pseudomonas_sp._SpeckC	10.0593	8.85527e-12	Bacteria	Proteobacteria	Gammaproteobacteria	Pseudomonadales	Pseudomonadaceae	Pseudomonas	Pseudomonas_sp._SpeckC
Pseudomonas_migulae	10.0677	6.9245e-12	Bacteria	Proteobacteria	Gammaproteobacteria	Pseudomonadales	Pseudomonadaceae	Pseudomonas	Pseudomonas_migulae
Pseudomonas_sp._S5D5	10.068	5.08814e-12	Bacteria	Proteobacteria	Gammaproteobacteria	Pseudomonadales	Pseudomonadaceae	Pseudomonas	Pseudomonas_sp._S5D5
Trabulsiella_odontotermitis	10.0723	3.25112e-14	Bacteria	Proteobacteria	Gammaproteobacteria	Enterobacterales	Enterobacteriaceae	Trabulsiella	Trabulsiella_odontotermitis
Pseudomonas_sp._CMAA1215	10.0757	6.56021e-12	Bacteria	Proteobacteria	Gammaproteobacteria	Pseudomonadales	Pseudomonadaceae	Pseudomonas	Pseudomonas_sp._CMAA1215
Pseudomonas_sp._AOB-7	10.0758	6.73019e-12	Bacteria	Proteobacteria	Gammaproteobacteria	Pseudomonadales	Pseudomonadaceae	Pseudomonas	Pseudomonas_sp._AOB-7
Pseudomonas_sp._24_E_13	10.1052	6.26257e-12	Bacteria	Proteobacteria	Gammaproteobacteria	Pseudomonadales	Pseudomonadaceae	Pseudomonas	Pseudomonas_sp._24_E_13
Pseudomonas_sp._LS-2	10.1083	2.73791e-14	Bacteria	Proteobacteria	Gammaproteobacteria	Pseudomonadales	Pseudomonadaceae	Pseudomonas	Pseudomonas_sp._LS-2
Pseudomonas_sp._NS1(2017)	10.1133	2.60186e-14	Bacteria	Proteobacteria	Gammaproteobacteria	Pseudomonadales	Pseudomonadaceae	Pseudomonas	Pseudomonas_sp._NS1(2017)
Pseudomonas_lundensis	10.1208	1.72651e-12	Bacteria	Proteobacteria	Gammaproteobacteria	Pseudomonadales	Pseudomonadaceae	Pseudomonas	Pseudomonas_lundensis
Pseudomonas_sp._QS1027	10.1293	1.99879e-13	Bacteria	Proteobacteria	Gammaproteobacteria	Pseudomonadales	Pseudomonadaceae	Pseudomonas	Pseudomonas_sp._QS1027
Pseudomonas_sp._Choline-02u-1	10.1355	4.77766e-12	Bacteria	Proteobacteria	Gammaproteobacteria	Pseudomonadales	Pseudomonadaceae	Pseudomonas	Pseudomonas_sp._Choline-02u-1
Pseudomonas_abietaniphila	10.1508	2.07544e-14	Bacteria	Proteobacteria	Gammaproteobacteria	Pseudomonadales	Pseudomonadaceae	Pseudomonas	Pseudomonas_abietaniphila
Pseudomonas_sp._Irchel_3E19	10.1637	4.2292e-12	Bacteria	Proteobacteria	Gammaproteobacteria	Pseudomonadales	Pseudomonadaceae	Pseudomonas	Pseudomonas_sp._Irchel_3E19
Marinobacter_halophilus	10.2041	2.92808e-12	Bacteria	Proteobacteria	Gammaproteobacteria	Alteromonadales	Alteromonadaceae	Marinobacter	Marinobacter_halophilus
Pseudomonas_sp._GP01-A13	10.2108	3.8409e-12	Bacteria	Proteobacteria	Gammaproteobacteria	Pseudomonadales	Pseudomonadaceae	Pseudomonas	Pseudomonas_sp._GP01-A13
Pseudomonas_rhodesiae	10.2427	3.50303e-10	Bacteria	Proteobacteria	Gammaproteobacteria	Pseudomonadales	Pseudomonadaceae	Pseudomonas	Pseudomonas_rhodesiae
Leminorella_grimontii	10.2743	3.12285e-12	Bacteria	Proteobacteria	Gammaproteobacteria	Enterobacterales	Budviciaceae	Leminorella	Leminorella_grimontii
Pseudomonas_sp._Eur1_9.41	10.2754	2.36977e-12	Bacteria	Proteobacteria	Gammaproteobacteria	Pseudomonadales	Pseudomonadaceae	Pseudomonas	Pseudomonas_sp._Eur1_9.41
Pseudomonas_sp._NBRC_111141	10.2811	2.06666e-12	Bacteria	Proteobacteria	Gammaproteobacteria	Pseudomonadales	Pseudomonadaceae	Pseudomonas	Pseudomonas_sp._NBRC_111141
Marinobacterium_aestuarii	10.2824	9.74902e-15	Bacteria	Proteobacteria	Gammaproteobacteria	Oceanospirillales	Oceanospirillaceae	Marinobacterium	Marinobacterium_aestuarii
Pseudomonas_prosekii	10.2862	4.61555e-14	Bacteria	Proteobacteria	Gammaproteobacteria	Pseudomonadales	Pseudomonadaceae	Pseudomonas	Pseudomonas_prosekii
Pseudomonas_sp._OV467	10.2985	2.02613e-12	Bacteria	Proteobacteria	Gammaproteobacteria	Pseudomonadales	Pseudomonadaceae	Pseudomonas	Pseudomonas_sp._OV467
Pseudomonas_sp._MWU12-2115	10.3257	2.47511e-12	Bacteria	Proteobacteria	Gammaproteobacteria	Pseudomonadales	Pseudomonadaceae	Pseudomonas	Pseudomonas_sp._MWU12-2115
Pseudomonas_sp._R3-18-08	10.3279	1.83567e-12	Bacteria	Proteobacteria	Gammaproteobacteria	Pseudomonadales	Pseudomonadaceae	Pseudomonas	Pseudomonas_sp._R3-18-08
Pseudomonas_sp._Root562	10.3483	2.09837e-12	Bacteria	Proteobacteria	Gammaproteobacteria	Pseudomonadales	Pseudomonadaceae	Pseudomonas	Pseudomonas_sp._Root562
Pseudomonas_sp._NP10-3	10.3583	1.63871e-12	Bacteria	Proteobacteria	Gammaproteobacteria	Pseudomonadales	Pseudomonadaceae	Pseudomonas	Pseudomonas_sp._NP10-3
Pseudomonas_sp._09C_129	10.3668	1.33796e-12	Bacteria	Proteobacteria	Gammaproteobacteria	Pseudomonadales	Pseudomonadaceae	Pseudomonas	Pseudomonas_sp._09C_129
Sphingomonas_sp._STIS6.2	10.379	3.2358e-14	Bacteria	Proteobacteria	Alphaproteobacteria	Sphingomonadales	Sphingomonadaceae	Sphingomonas	Sphingomonas_sp._STIS6.2
Geovibrio_thiophilus	10.401	1.33678e-12	Bacteria	Deferribacteres	Deferribacteres	Deferribacterales	Deferribacteraceae	Geovibrio	Geovibrio_thiophilus
Pseudomonas_paralactis	10.4046	9.74902e-15	Bacteria	Proteobacteria	Gammaproteobacteria	Pseudomonadales	Pseudomonadaceae	Pseudomonas	Pseudomonas_paralactis
Pseudomonas_baetica	10.4085	9.16595e-13	Bacteria	Proteobacteria	Gammaproteobacteria	Pseudomonadales	Pseudomonadaceae	Pseudomonas	Pseudomonas_baetica
Limnohabitans_sp._Jir72	10.4301	1.25091e-12	Bacteria	Proteobacteria	Betaproteobacteria	Burkholderiales	Comamonadaceae	Limnohabitans	Limnohabitans_sp._Jir72
Pseudomonas_libanensis	10.4344	1.22811e-12	Bacteria	Proteobacteria	Gammaproteobacteria	Pseudomonadales	Pseudomonadaceae	Pseudomonas	Pseudomonas_libanensis
Pseudomonas_psychrotolerans	10.4526	1.7287e-14	Bacteria	Proteobacteria	Gammaproteobacteria	Pseudomonadales	Pseudomonadaceae	Pseudomonas	Pseudomonas_psychrotolerans
Pseudomonas_sp._CMR12a	10.4819	9.45855e-13	Bacteria	Proteobacteria	Gammaproteobacteria	Pseudomonadales	Pseudomonadaceae	Pseudomonas	Pseudomonas_sp._CMR12a
Streptomyces_violaceorubidus	10.5001	1.92295e-14	Bacteria	Actinobacteria	Actinobacteria	Streptomycetales	Streptomycetaceae	Streptomyces	Streptomyces_violaceorubidus
Rhodopirellula_islandica	10.5049	8.5368e-13	Bacteria	Planctomycetes	Planctomycetia	Planctomycetales	Planctomycetaceae	Rhodopirellula	Rhodopirellula_islandica
Pontibacter_sp._KIRAN	10.5526	5.8925e-15	Bacteria	Bacteroidetes	Cytophagia	Cytophagales	Hymenobacteraceae	Pontibacter	Pontibacter_sp._KIRAN
Pseudomonas_sp._B28(2017)	10.5549	5.65371e-13	Bacteria	Proteobacteria	Gammaproteobacteria	Pseudomonadales	Pseudomonadaceae	Pseudomonas	Pseudomonas_sp._B28(2017)
Pseudomonas_sp._Irchel_3F5	10.6131	4.50695e-13	Bacteria	Proteobacteria	Gammaproteobacteria	Pseudomonadales	Pseudomonadaceae	Pseudomonas	Pseudomonas_sp._Irchel_3F5
Pseudomonas_sp._06C_126	10.6424	3.54679e-13	Bacteria	Proteobacteria	Gammaproteobacteria	Pseudomonadales	Pseudomonadaceae	Pseudomonas	Pseudomonas_sp._06C_126
Pseudomonas_sp._p21	10.6465	4.39839e-13	Bacteria	Proteobacteria	Gammaproteobacteria	Pseudomonadales	Pseudomonadaceae	Pseudomonas	Pseudomonas_sp._p21
Pseudomonas_sp._NFR09	10.6609	4.00316e-13	Bacteria	Proteobacteria	Gammaproteobacteria	Pseudomonadales	Pseudomonadaceae	Pseudomonas	Pseudomonas_sp._NFR09
Pseudomonas_sp._OV546	10.6752	2.50569e-13	Bacteria	Proteobacteria	Gammaproteobacteria	Pseudomonadales	Pseudomonadaceae	Pseudomonas	Pseudomonas_sp._OV546
Mycobacterium_sp._Root135	10.6967	1.23774e-14	Bacteria	Actinobacteria	Actinobacteria	Corynebacteriales	Mycobacteriaceae	Mycobacterium	Mycobacterium_sp._Root135
Pseudomonas_sp._SHC52	10.6968	3.08152e-13	Bacteria	Proteobacteria	Gammaproteobacteria	Pseudomonadales	Pseudomonadaceae	Pseudomonas	Pseudomonas_sp._SHC52
Pseudomonas_sp._URMO17WK12:I12	10.7189	2.80307e-13	Bacteria	Proteobacteria	Gammaproteobacteria	Pseudomonadales	Pseudomonadaceae	Pseudomonas	Pseudomonas_sp._URMO17WK12:I12
Erwinia_billingiae	10.7224	4.20496e-15	Bacteria	Proteobacteria	Gammaproteobacteria	Enterobacterales	Erwiniaceae	Erwinia	Erwinia_billingiae
Pseudomonas_amygdali	10.7425	2.07544e-14	Bacteria	Proteobacteria	Gammaproteobacteria	Pseudomonadales	Pseudomonadaceae	Pseudomonas	Pseudomonas_amygdali
Cedecea_lapagei	10.7543	1.92375e-16	Bacteria	Proteobacteria	Gammaproteobacteria	Enterobacterales	Enterobacteriaceae	Cedecea	Cedecea_lapagei
Pseudomonas_cedrina	10.7742	3.59165e-15	Bacteria	Proteobacteria	Gammaproteobacteria	Pseudomonadales	Pseudomonadaceae	Pseudomonas	Pseudomonas_cedrina
Pseudomonas_floridensis	10.8299	1.24666e-14	Bacteria	Proteobacteria	Gammaproteobacteria	Pseudomonadales	Pseudomonadaceae	Pseudomonas	Pseudomonas_floridensis
Pseudomonas_sp._NBRC_111135	10.8303	1.89346e-13	Bacteria	Proteobacteria	Gammaproteobacteria	Pseudomonadales	Pseudomonadaceae	Pseudomonas	Pseudomonas_sp._NBRC_111135
Pseudomonas_sp._GM67	10.8777	2.42027e-15	Bacteria	Proteobacteria	Gammaproteobacteria	Pseudomonadales	Pseudomonadaceae	Pseudomonas	Pseudomonas_sp._GM67
Pantoea_sp._VS1	10.9002	1.2807e-13	Bacteria	Proteobacteria	Gammaproteobacteria	Enterobacterales	Erwiniaceae	Pantoea	Pantoea_sp._VS1
Pseudomonas_alkylphenolica	10.9055	7.64594e-15	Bacteria	Proteobacteria	Gammaproteobacteria	Pseudomonadales	Pseudomonadaceae	Pseudomonas	Pseudomonas_alkylphenolica
Pseudomonas_sp._C_49-2	10.972	1.33636e-13	Bacteria	Proteobacteria	Gammaproteobacteria	Pseudomonadales	Pseudomonadaceae	Pseudomonas	Pseudomonas_sp._C_49-2
Pseudomonas_savastanoi	10.9839	4.01026e-17	Bacteria	Proteobacteria	Gammaproteobacteria	Pseudomonadales	Pseudomonadaceae	Pseudomonas	Pseudomonas_savastanoi
Streptomyces_yerevanensis	10.9945	8.5635e-14	Bacteria	Actinobacteria	Actinobacteria	Streptomycetales	Streptomycetaceae	Streptomyces	Streptomyces_yerevanensis
Pantoea_sp._596	11.0236	5.45201e-14	Bacteria	Proteobacteria	Gammaproteobacteria	Enterobacterales	Erwiniaceae	Pantoea	Pantoea_sp._596
Pseudomonas_sp._1033	11.0366	7.67709e-14	Bacteria	Proteobacteria	Gammaproteobacteria	Pseudomonadales	Pseudomonadaceae	Pseudomonas	Pseudomonas_sp._1033
Pseudomonas_sp._WPR_5_2	11.0904	8.5635e-14	Bacteria	Proteobacteria	Gammaproteobacteria	Pseudomonadales	Pseudomonadaceae	Pseudomonas	Pseudomonas_sp._WPR_5_2
Pseudomonas_sp._KBW05	11.1169	1.82586e-15	Bacteria	Proteobacteria	Gammaproteobacteria	Pseudomonadales	Pseudomonadaceae	Pseudomonas	Pseudomonas_sp._KBW05
Pseudomonas_trivialis	11.12	5.82689e-15	Bacteria	Proteobacteria	Gammaproteobacteria	Pseudomonadales	Pseudomonadaceae	Pseudomonas	Pseudomonas_trivialis
Pseudomonas_poae	11.1326	3.25112e-14	Bacteria	Proteobacteria	Gammaproteobacteria	Pseudomonadales	Pseudomonadaceae	Pseudomonas	Pseudomonas_poae
Pseudomonas_sp._B1(2018)	11.1514	5.7392e-14	Bacteria	Proteobacteria	Gammaproteobacteria	Pseudomonadales	Pseudomonadaceae	Pseudomonas	Pseudomonas_sp._B1(2018)
Pseudomonas_sp._IB20	11.1824	7.72991e-15	Bacteria	Proteobacteria	Gammaproteobacteria	Pseudomonadales	Pseudomonadaceae	Pseudomonas	Pseudomonas_sp._IB20
Pseudomonas_helleri	11.1834	4.11435e-15	Bacteria	Proteobacteria	Gammaproteobacteria	Pseudomonadales	Pseudomonadaceae	Pseudomonas	Pseudomonas_helleri
Pseudomonas_asplenii	11.1864	5.93757e-14	Bacteria	Proteobacteria	Gammaproteobacteria	Pseudomonadales	Pseudomonadaceae	Pseudomonas	Pseudomonas_asplenii
Pseudomonas_sp._Root9	11.201	5.7392e-14	Bacteria	Proteobacteria	Gammaproteobacteria	Pseudomonadales	Pseudomonadaceae	Pseudomonas	Pseudomonas_sp._Root9
Pseudomonas_sp._R4-34-07	11.2034	4.61555e-14	Bacteria	Proteobacteria	Gammaproteobacteria	Pseudomonadales	Pseudomonadaceae	Pseudomonas	Pseudomonas_sp._R4-34-07
Pseudomonas_extremorientalis	11.2254	4.83442e-14	Bacteria	Proteobacteria	Gammaproteobacteria	Pseudomonadales	Pseudomonadaceae	Pseudomonas	Pseudomonas_extremorientalis
Pseudomonas_sp._MF4836	11.2443	4.61555e-14	Bacteria	Proteobacteria	Gammaproteobacteria	Pseudomonadales	Pseudomonadaceae	Pseudomonas	Pseudomonas_sp._MF4836
Pseudomonas_mucidolens	11.2584	4.62847e-15	Bacteria	Proteobacteria	Gammaproteobacteria	Pseudomonadales	Pseudomonadaceae	Pseudomonas	Pseudomonas_mucidolens
Pseudomonas_sp._655	11.262	5.08623e-14	Bacteria	Proteobacteria	Gammaproteobacteria	Pseudomonadales	Pseudomonadaceae	Pseudomonas	Pseudomonas_sp._655
Pseudomonas_sp._H1h	11.2659	3.76267e-14	Bacteria	Proteobacteria	Gammaproteobacteria	Pseudomonadales	Pseudomonadaceae	Pseudomonas	Pseudomonas_sp._H1h
Pseudomonas_orientalis	11.2916	9.30385e-16	Bacteria	Proteobacteria	Gammaproteobacteria	Pseudomonadales	Pseudomonadaceae	Pseudomonas	Pseudomonas_orientalis
Pseudomonas_extremaustralis	11.2924	5.91006e-15	Bacteria	Proteobacteria	Gammaproteobacteria	Pseudomonadales	Pseudomonadaceae	Pseudomonas	Pseudomonas_extremaustralis
Labrenzia_suaedae	11.2988	3.95996e-14	Bacteria	Proteobacteria	Alphaproteobacteria	Rhodobacterales	Rhodobacteraceae	Labrenzia	Labrenzia_suaedae
Pseudomonas_palleroniana	11.3223	3.45363e-14	Bacteria	Proteobacteria	Gammaproteobacteria	Pseudomonadales	Pseudomonadaceae	Pseudomonas	Pseudomonas_palleroniana
Pseudomonas_azotoformans	11.3359	1.71443e-17	Bacteria	Proteobacteria	Gammaproteobacteria	Pseudomonadales	Pseudomonadaceae	Pseudomonas	Pseudomonas_azotoformans
Pseudomonas_sp._GV047	11.3542	3.50788e-14	Bacteria	Proteobacteria	Gammaproteobacteria	Pseudomonadales	Pseudomonadaceae	Pseudomonas	Pseudomonas_sp._GV047
Pseudaestuariivita_atlantica	11.382	4.48931e-14	Bacteria	Proteobacteria	Alphaproteobacteria	Rhodobacterales	Rhodobacteraceae	Pseudaestuariivita	Pseudaestuariivita_atlantica
Pseudomonas_thivervalensis	11.3856	9.30385e-16	Bacteria	Proteobacteria	Gammaproteobacteria	Pseudomonadales	Pseudomonadaceae	Pseudomonas	Pseudomonas_thivervalensis
Pseudomonas_brenneri	11.3932	3.39959e-14	Bacteria	Proteobacteria	Gammaproteobacteria	Pseudomonadales	Pseudomonadaceae	Pseudomonas	Pseudomonas_brenneri
Pseudomonas_sp._PA15(2017)	11.4424	2.95808e-14	Bacteria	Proteobacteria	Gammaproteobacteria	Pseudomonadales	Pseudomonadaceae	Pseudomonas	Pseudomonas_sp._PA15(2017)
Pseudomonas_donghuensis	11.455	2.63014e-14	Bacteria	Proteobacteria	Gammaproteobacteria	Pseudomonadales	Pseudomonadaceae	Pseudomonas	Pseudomonas_donghuensis
Pseudomonas_sp._MIACH	11.5505	2.50079e-14	Bacteria	Proteobacteria	Gammaproteobacteria	Pseudomonadales	Pseudomonadaceae	Pseudomonas	Pseudomonas_sp._MIACH
Pseudomonas_sp._DP16D-R1	11.5521	2.56788e-14	Bacteria	Proteobacteria	Gammaproteobacteria	Pseudomonadales	Pseudomonadaceae	Pseudomonas	Pseudomonas_sp._DP16D-R1
Pseudomonas_sp._URMO17WK12:I11	11.5956	2.60186e-14	Bacteria	Proteobacteria	Gammaproteobacteria	Pseudomonadales	Pseudomonadaceae	Pseudomonas	Pseudomonas_sp._URMO17WK12:I11
Pseudomonas_koreensis	11.6706	2.4586e-15	Bacteria	Proteobacteria	Gammaproteobacteria	Pseudomonadales	Pseudomonadaceae	Pseudomonas	Pseudomonas_koreensis
Pseudomonas_sp._5	11.6922	2.43266e-14	Bacteria	Proteobacteria	Gammaproteobacteria	Pseudomonadales	Pseudomonadaceae	Pseudomonas	Pseudomonas_sp._5
Pseudomonas_mandelii	11.7547	1.82427e-14	Bacteria	Proteobacteria	Gammaproteobacteria	Pseudomonadales	Pseudomonadaceae	Pseudomonas	Pseudomonas_mandelii
Pseudomonas_versuta	11.7716	1.7014e-14	Bacteria	Proteobacteria	Gammaproteobacteria	Pseudomonadales	Pseudomonadaceae	Pseudomonas	Pseudomonas_versuta
Pseudomonas_sp._OV286	11.7977	1.57853e-15	Bacteria	Proteobacteria	Gammaproteobacteria	Pseudomonadales	Pseudomonadaceae	Pseudomonas	Pseudomonas_sp._OV286
Pseudomonas_sp._ACN8	11.8786	1.25978e-14	Bacteria	Proteobacteria	Gammaproteobacteria	Pseudomonadales	Pseudomonadaceae	Pseudomonas	Pseudomonas_sp._ACN8
Pseudomonas_veronii	11.9622	6.97314e-09	Bacteria	Proteobacteria	Gammaproteobacteria	Pseudomonadales	Pseudomonadaceae	Pseudomonas	Pseudomonas_veronii
Pseudomonas_sp._ACN5	11.9659	1.23774e-14	Bacteria	Proteobacteria	Gammaproteobacteria	Pseudomonadales	Pseudomonadaceae	Pseudomonas	Pseudomonas_sp._ACN5
Pseudomonas_simiae	11.9718	1.17605e-14	Bacteria	Proteobacteria	Gammaproteobacteria	Pseudomonadales	Pseudomonadaceae	Pseudomonas	Pseudomonas_simiae
Pseudomonas_protegens	12.0098	4.35901e-11	Bacteria	Proteobacteria	Gammaproteobacteria	Pseudomonadales	Pseudomonadaceae	Pseudomonas	Pseudomonas_protegens
[Actinopolyspora]_iraqiensis	12.0123	1.14544e-14	Bacteria	Actinobacteria	Actinobacteria	Pseudonocardiales	Pseudonocardiaceae	Saccharomonospora	[Actinopolyspora]_iraqiensis
Roseovarius_lutimaris	12.0687	9.74902e-15	Bacteria	Proteobacteria	Alphaproteobacteria	Rhodobacterales	Rhodobacteraceae	Roseovarius	Roseovarius_lutimaris
Pseudomonas_oryzae	12.0751	1.04515e-14	Bacteria	Proteobacteria	Gammaproteobacteria	Pseudomonadales	Pseudomonadaceae	Pseudomonas	Pseudomonas_oryzae
Pseudomonas_sp._GM102	12.1104	1.0395e-14	Bacteria	Proteobacteria	Gammaproteobacteria	Pseudomonadales	Pseudomonadaceae	Pseudomonas	Pseudomonas_sp._GM102
Pseudomonas_antarctica	12.3127	7.68469e-15	Bacteria	Proteobacteria	Gammaproteobacteria	Pseudomonadales	Pseudomonadaceae	Pseudomonas	Pseudomonas_antarctica
Pseudomonas_sp._CHM02	12.3468	7.68469e-15	Bacteria	Proteobacteria	Gammaproteobacteria	Pseudomonadales	Pseudomonadaceae	Pseudomonas	Pseudomonas_sp._CHM02
Pseudomonas_sp._KG01	12.3632	7.62886e-15	Bacteria	Proteobacteria	Gammaproteobacteria	Pseudomonadales	Pseudomonadaceae	Pseudomonas	Pseudomonas_sp._KG01
Pseudomonas_sp._GM41(2012)	12.3915	1.20683e-16	Bacteria	Proteobacteria	Gammaproteobacteria	Pseudomonadales	Pseudomonadaceae	Pseudomonas	Pseudomonas_sp._GM41(2012)
Pseudomonas_tolaasii	12.4176	4.97697e-16	Bacteria	Proteobacteria	Gammaproteobacteria	Pseudomonadales	Pseudomonadaceae	Pseudomonas	Pseudomonas_tolaasii
Pseudomonas_sp._SNU_WT1	12.5113	6.47931e-15	Bacteria	Proteobacteria	Gammaproteobacteria	Pseudomonadales	Pseudomonadaceae	Pseudomonas	Pseudomonas_sp._SNU_WT1
Pseudomonas_synxantha	12.5684	1.07299e-18	Bacteria	Proteobacteria	Gammaproteobacteria	Pseudomonadales	Pseudomonadaceae	Pseudomonas	Pseudomonas_synxantha
Pseudomonas_sp._2822-15	12.6273	5.8925e-15	Bacteria	Proteobacteria	Gammaproteobacteria	Pseudomonadales	Pseudomonadaceae	Pseudomonas	Pseudomonas_sp._2822-15
Pseudomonas_sp._S09G_359	12.8336	4.97798e-15	Bacteria	Proteobacteria	Gammaproteobacteria	Pseudomonadales	Pseudomonadaceae	Pseudomonas	Pseudomonas_sp._S09G_359
Pantoea_latae	13.1517	3.21596e-15	Bacteria	Proteobacteria	Gammaproteobacteria	Enterobacterales	Erwiniaceae	Pantoea	Pantoea_latae
Pseudomonas_sp._NFACC05-1	13.2446	2.502e-15	Bacteria	Proteobacteria	Gammaproteobacteria	Pseudomonadales	Pseudomonadaceae	Pseudomonas	Pseudomonas_sp._NFACC05-1
Pseudomonas_sp._Pf153	13.7543	1.13806e-16	Bacteria	Proteobacteria	Gammaproteobacteria	Pseudomonadales	Pseudomonadaceae	Pseudomonas	Pseudomonas_sp._Pf153
Pseudomonas_sp._Irchel_3A18	13.9809	1.14459e-15	Bacteria	Proteobacteria	Gammaproteobacteria	Pseudomonadales	Pseudomonadaceae	Pseudomonas	Pseudomonas_sp._Irchel_3A18
Pseudomonas_sp._QC2	14.0469	1.14459e-15	Bacteria	Proteobacteria	Gammaproteobacteria	Pseudomonadales	Pseudomonadaceae	Pseudomonas	Pseudomonas_sp._QC2
Pseudomonas_grimontii	14.0499	2.77854e-16	Bacteria	Proteobacteria	Gammaproteobacteria	Pseudomonadales	Pseudomonadaceae	Pseudomonas	Pseudomonas_grimontii
Pseudomonas_sp._CFII64	14.6399	2.05379e-15	Bacteria	Proteobacteria	Gammaproteobacteria	Pseudomonadales	Pseudomonadaceae	Pseudomonas	Pseudomonas_sp._CFII64
Pseudomonas_sp._SCPG-7	15.1071	5.35059e-15	Bacteria	Proteobacteria	Gammaproteobacteria	Pseudomonadales	Pseudomonadaceae	Pseudomonas	Pseudomonas_sp._SCPG-7
Pseudomonas_sp._K2I15	15.1427	1.23083e-15	Bacteria	Proteobacteria	Gammaproteobacteria	Pseudomonadales	Pseudomonadaceae	Pseudomonas	Pseudomonas_sp._K2I15
Pseudomonas_sp._ICMP_8385	15.3682	1.0395e-14	Bacteria	Proteobacteria	Gammaproteobacteria	Pseudomonadales	Pseudomonadaceae	Pseudomonas	Pseudomonas_sp._ICMP_8385
Pseudomonas_yamanorum	15.5539	3.57017e-07	Bacteria	Proteobacteria	Gammaproteobacteria	Pseudomonadales	Pseudomonadaceae	Pseudomonas	Pseudomonas_yamanorum
Pseudomonas_sp._ATCC_PTA-122608	16.4825	2.56788e-14	Bacteria	Proteobacteria	Gammaproteobacteria	Pseudomonadales	Pseudomonadaceae	Pseudomonas	Pseudomonas_sp._ATCC_PTA-122608
Pseudomonas_sp._PAMC_25886	16.5288	3.70549e-13	Bacteria	Proteobacteria	Gammaproteobacteria	Pseudomonadales	Pseudomonadaceae	Pseudomonas	Pseudomonas_sp._PAMC_25886
Pseudomonas_sp._PAMC_26793	16.6902	6.15734e-13	Bacteria	Proteobacteria	Gammaproteobacteria	Pseudomonadales	Pseudomonadaceae	Pseudomonas	Pseudomonas_sp._PAMC_26793
Pseudomonas_sp._Ag1	17.8789	4.17938e-14	Bacteria	Proteobacteria	Gammaproteobacteria	Pseudomonadales	Pseudomonadaceae	Pseudomonas	Pseudomonas_sp._Ag1
Pseudomonas_sp._PE-S1G-1	18.1566	3.45363e-14	Bacteria	Proteobacteria	Gammaproteobacteria	Pseudomonadales	Pseudomonadaceae	Pseudomonas	Pseudomonas_sp._PE-S1G-1
Pseudomonas_sp._NC02	18.5049	4.83442e-14	Bacteria	Proteobacteria	Gammaproteobacteria	Pseudomonadales	Pseudomonadaceae	Pseudomonas	Pseudomonas_sp._NC02
Escherichia_coli	1.37191	0.0486167	Bacteria	Proteobacteria	Gammaproteobacteria	Enterobacterales	Enterobacteriaceae	Escherichia	Escherichia_coli
Pseudomonas_aeruginosa	3.31226	2.04239e-05	Bacteria	Proteobacteria	Gammaproteobacteria	Pseudomonadales	Pseudomonadaceae	Pseudomonas	Pseudomonas_aeruginosa
Yersinia_enterocolitica	3.37795	0.0321791	Bacteria	Proteobacteria	Gammaproteobacteria	Enterobacterales	Yersiniaceae	Yersinia	Yersinia_enterocolitica
Enterobacter_sp._FS01	5.65953	0.0120812	Bacteria	Proteobacteria	Gammaproteobacteria	Enterobacterales	Enterobacteriaceae	Enterobacter	Enterobacter_sp._FS01
Vibrio_breoganii	6.29607	0.000915244	Bacteria	Proteobacteria	Gammaproteobacteria	Vibrionales	Vibrionaceae	Vibrio	Vibrio_breoganii
Enterobacter_sp._BIDMC92	6.60385	0.000259653	Bacteria	Proteobacteria	Gammaproteobacteria	Enterobacterales	Enterobacteriaceae	Enterobacter	Enterobacter_sp._BIDMC92
Enterobacter_sp._FY-07	6.88064	3.89332e-06	Bacteria	Proteobacteria	Gammaproteobacteria	Enterobacterales	Enterobacteriaceae	Enterobacter	Enterobacter_sp._FY-07
Escherichia_sp._E10V5	6.89807	7.32675e-05	Bacteria	Proteobacteria	Gammaproteobacteria	Enterobacterales	Enterobacteriaceae	Escherichia	Escherichia_sp._E10V5
Enterobacteriaceae_bacterium_LSJC7	7.02048	6.81371e-06	Bacteria	Proteobacteria	Gammaproteobacteria	Enterobacterales	Enterobacteriaceae		Enterobacteriaceae_bacterium_LSJC7
Mycobacterium_avium	10.5647	1.57146e-17	Bacteria	Actinobacteria	Actinobacteria	Corynebacteriales	Mycobacteriaceae	Mycobacterium	Mycobacterium_avium
Aggregatibacter_actinomycetemcomitans	12.2336	3.32477e-20	Bacteria	Proteobacteria	Gammaproteobacteria	Pasteurellales	Pasteurellaceae	Aggregatibacter	Aggregatibacter_actinomycetemcomitans
Pseudomonas_fluorescens	12.3724	1.57146e-17	Bacteria	Proteobacteria	Gammaproteobacteria	Pseudomonadales	Pseudomonadaceae	Pseudomonas	Pseudomonas_fluorescens

## Sheet: Table S6
KO	log2FoldChange	padj	KO_genes
K07699	-4.78788	0.0497623	.spo0A;.two-component.system,.response.regulator,.stage.0.sporulation.protein.A
K05592	1.31832	0.0497623	.deaD,.cshA;.ATP-dependent.RNA.helicase.DeaD.[EC:3.6.4.13]
K16328	-4.9118	0.0497623	.psuK;.pseudouridine.kinase.[EC:2.7.1.83]
K19180	-3.79891	0.049457	.tll;.dTDP-6-deoxy-L-talose.4-dehydrogenase.(NAD+).[EC:1.1.1.339]
K19169	-4.69741	0.0489649	.dndB;.DNA.sulfur.modification.protein.DndB
K01447	1.3983	0.0489649	.xlyAB;.N-acetylmuramoyl-L-alanine.amidase.[EC:3.5.1.28]
K03586	4.44236	0.0489649	.ftsL;.cell.division.protein.FtsL
K00337	2.93939	0.0489649	.nuoH;.NADH-quinone.oxidoreductase.subunit.H.[EC:7.1.1.2]
K10536	2.08847	0.0485309	.aguA;.agmatine.deiminase.[EC:3.5.3.12]
K13252	-3.47547	0.0482941	.ptcA;.putrescine.carbamoyltransferase.[EC:2.1.3.6]
K19279	-4.4471	0.0476375	.ant9;.aminoglycoside.9-adenylyltransferase.[EC:2.7.7.-]
K06607	-4.2266	0.0475674	.iolS;.myo-inositol.catabolism.protein.IolS.[EC:1.1.1.-]
K00772	-3.5395	0.047146	.mtaP,.MTAP;.5'-methylthioadenosine.phosphorylase.[EC:2.4.2.28]
K06397	-4.67663	0.0471212	.spoIIIAH;.stage.III.sporulation.protein.AH
K20460	-2.79438	0.0470167	.nukE,.mcdE,.sboE;.lantibiotic.transport.system.permease.protein
K12998	-6.98922	0.046677	.rgpE;.glucosyltransferase.[EC:2.4.1.-]
K06403	-5.71619	0.0465738	.spoVAA;.stage.V.sporulation.protein.AA
K07305	1.73973	0.0464383	.msrB;.peptide-methionine.(R)-S-oxide.reductase.[EC:1.8.4.12]
K23257	-3.15421	0.0461554	.yvgN;.methylglyoxal/glyoxal.reductase.[EC:1.1.1.283.1.1.1.-]
K11936	2.98698	0.0460864	.pgaC,.icaA;.poly-beta-1,6-N-acetyl-D-glucosamine.synthase.[EC:2.4.1.-]
K05799	2.02541	0.0458043	.pdhR;.GntR.family.transcriptional.regulator,.transcriptional.repressor.for.pyruvate.dehydrogenase.complex
K10907	-4.32269	0.0457476	.K10907;.aminotransferase.[EC:2.6.1.-]
K22024	-4.82317	0.0455726	.pdxA2;.4-phospho-D-threonate.3-dehydrogenase./.4-phospho-D-erythronate.3-dehydrogenase.[EC:1.1.1.408.1.1.1.409]
K15524	-2.22287	0.0452382	.mngB;.mannosylglycerate.hydrolase.[EC:3.2.1.170]
K13020	-4.23116	0.045074	.wlbA,.bplA;.UDP-N-acetyl-2-amino-2-deoxyglucuronate.dehydrogenase.[EC:1.1.1.335]
K00158	-4.07367	0.045064	.E1.2.3.3,.poxL;.pyruvate.oxidase.[EC:1.2.3.3]
K04749	-3.11979	0.0449943	.rsbV;.anti-sigma.B.factor.antagonist
K04750	2.21944	0.0449359	.phnB;.PhnB.protein
K19824	-4.48405	0.0447787	.fprB;.rubrerythrin
K05837	1.40226	0.0446516	.rodA,.mrdB;.rod.shape.determining.protein.RodA
K03855	-3.11143	0.0444871	.fixX;.ferredoxin.like.protein
K06859	-4.52537	0.0444202	.pgi1;.glucose-6-phosphate.isomerase,.archaeal.[EC:5.3.1.9]
K02082	-1.88621	0.0444044	.agaS;.D-galactosamine.6-phosphate.deaminase/isomerase.[EC:3.5.99.-]
K00652	2.90935	0.044334	.bioF;.8-amino-7-oxononanoate.synthase.[EC:2.3.1.47]
K05563	4.30403	0.0441212	.phaF;.multicomponent.K+:H+.antiporter.subunit.F
K10708	-3.10818	0.0437365	.frlB;.fructoselysine.6-phosphate.deglycase.[EC:3.5.-.-]
K07313	-3.38324	0.0435548	.pphA;.serine/threonine.protein.phosphatase.1.[EC:3.1.3.16]
K03386	5.17288	0.0434139	.PRDX2_4,.ahpC;.peroxiredoxin.2/4.[EC:1.11.1.24]
K17236	-5.91619	0.043328	.araQ;.arabinooligosaccharide.transport.system.permease.protein
K01130	-4.82393	0.0432685	.E3.1.6.1;.arylsulfatase.[EC:3.1.6.1]
K04652	-2.78547	0.0431114	.hypB;.hydrogenase.nickel.incorporation.protein.HypB
K03801	3.36131	0.0429838	.lipB;.lipoyl(octanoyl).transferase.[EC:2.3.1.181]
K22958	-2.3063	0.0429523	.lpdC;.gallate.decarboxylase.subunit.C.[EC:4.1.1.59]
K17076	-2.72618	0.0429095	.lysY;.putative.lysine.transport.system.ATP-binding.protein
K06295	-5.9398	0.0428318	.gerKA;.spore.germination.protein.KA
K22476	-5.93073	0.0424757	.K22476;.N-acetylglutamate.synthase.[EC:2.3.1.1]
K01305	-3.94773	0.0423599	.iadA;.beta-aspartyl-dipeptidase.(metallo-type).[EC:3.4.19.-]
K00243	1.57426	0.0423173	.K00243;.uncharacterized.protein
K07118	2.32071	0.0415877	.K07118;.uncharacterized.protein
K06181	3.16053	0.0415696	.rluE;.23S.rRNA.pseudouridine2457.synthase.[EC:5.4.99.20]
K07023	-4.10144	0.0411988	.YGK1,.HDDC2;.5'-deoxynucleotidase.[EC:3.1.3.89]
K18217	-5.33634	0.0408803	.steB,.tetB46;.ATP-binding.cassette,.subfamily.B,.tetracycline.resistant.protein
K12528	-3.71549	0.0408383	.xdhD;.putative.selenate.reductase.molybdopterin-binding.subunit
K04485	-1.46887	0.0408381	.radA,.sms;.DNA.repair.protein.RadA/Sms
K00045	5.81286	0.0408381	.E1.1.1.67,.mtlK;.mannitol.2-dehydrogenase.[EC:1.1.1.67]
K03637	1.27269	0.0408273	.moaC,.CNX3;.cyclic.pyranopterin.monophosphate.synthase.[EC:4.6.1.17]
K02619	3.14086	0.0408255	.pabC;.4-amino-4-deoxychorismate.lyase.[EC:4.1.3.38]
K07277	5.16806	0.0408099	.SAM50,.TOB55,.bamA;.outer.membrane.protein.insertion.porin.family
K19648	-5.37624	0.0402889	.apdH,.APDH;.D-arabitol-phosphate.dehydrogenase.[EC:1.1.1.301]
K07051	-5.96466	0.0401258	.K07051;.uncharacterized.protein
K00929	-5.9119	0.0400528	.buk;.butyrate.kinase.[EC:2.7.2.7]
K07465	-3.93774	0.0399684	.K07465;.putative.RecB.family.exonuclease
K02819	1.97355	0.0397762	.treB,.treP;.trehalose.PTS.system.EIIBC.or.EIIBCA.component.[EC:2.7.1.201]
K00926	1.54989	0.0397762	.arcC;.carbamate.kinase.[EC:2.7.2.2]
K18675	-6.06601	0.0397756	.chbP;.N,N'-diacetylchitobiose.phosphorylase.[EC:2.4.1.280]
K17064	-4.89851	0.0395744	.ddh;.D-2-hydroxyacid.dehydrogenase.(NADP+).[EC:1.1.1.272]
K01726	2.81971	0.0394089	.GAMMACA;.gamma-carbonic.anhydrase.[EC:4.2.1.-]
K06390	-5.12385	0.0391744	.spoIIIAA;.stage.III.sporulation.protein.AA
K03464	3.96531	0.0385675	.catC;.muconolactone.D-isomerase.[EC:5.3.3.4]
K21495	-1.23499	0.0384878	.fitA;.antitoxin.FitA
K19405	-5.66989	0.0384878	.mcsB;.protein.arginine.kinase.[EC:2.7.14.1]
K06381	-4.12835	0.0383714	.spoIID;.stage.II.sporulation.protein.D
K00691	-3.62754	0.0383646	.mapA;.maltose.phosphorylase.[EC:2.4.1.8]
K03741	2.47389	0.0383018	.arsC;.arsenate.reductase.(thioredoxin).[EC:1.20.4.4]
K19092	1.32952	0.038252	.parE1_3_4;.toxin.ParE1/3/4
K09809	-4.92637	0.0382168	.tagF;.CDP-glycerol.glycerophosphotransferase.[EC:2.7.8.12]
K00370	-3.22045	0.0380558	.narG,.narZ,.nxrA;.nitrate.reductase./.nitrite.oxidoreductase,.alpha.subunit.[EC:1.7.5.1.1.7.99.-]
K14652	2.23045	0.0380253	.ribBA;.3,4-dihydroxy.2-butanone.4-phosphate.synthase./.GTP.cyclohydrolase.II.[EC:4.1.99.12.3.5.4.25]
K06438	-4.29541	0.0379317	.yqfD;.similar.to.stage.IV.sporulation.protein
K01209	-5.41595	0.0378684	.abfA;.alpha-L-arabinofuranosidase.[EC:3.2.1.55]
K04079	1.69158	0.0377231	.HSP90A,.htpG;.molecular.chaperone.HtpG
K03394	1.7137	0.0376823	.cobI-cbiL;.precorrin-2/cobalt-factor-2.C20-methyltransferase.[EC:2.1.1.130.2.1.1.151]
K07800	-5.31781	0.0375675	.agrD;.AgrD.protein
K02011	2.04803	0.0375013	.afuB,.fbpB;.iron(III).transport.system.permease.protein
K21909	-5.26719	0.0373125	.eryC;.D-erythrulose.1-phosphate.3-epimerase.[EC:5.1.3.38]
K19137	-3.5151	0.0372622	.csn2;.CRISPR-associated.protein.Csn2
K23265	-4.56724	0.037237	.purQ;.phosphoribosylformylglycinamidine.synthase.subunit.PurQ./.glutaminase.[EC:6.3.5.3.3.5.1.2]
K10793	-4.32709	0.0370396	.prdA;.D-proline.reductase.(dithiol).PrdA.[EC:1.21.4.1]
K11261	-3.96594	0.0369006	.fwdE,.fmdE;.formylmethanofuran.dehydrogenase.subunit.E.[EC:1.2.7.12]
K03292	-2.11239	0.0365506	.TC.GPH;.glycoside/pentoside/hexuronide:cation.symporter,.GPH.family
K18326	3.67563	0.0365107	.mdtD;.MFS.transporter,.DHA2.family,.multidrug.resistance.protein
K13281	-3.29285	0.036098	.uvsE,.UVE1;.UV.DNA.damage.endonuclease.[EC:3.-.-.-]
K00105	-3.76783	0.0358863	.E1.1.3.21;.alpha-glycerophosphate.oxidase.[EC:1.1.3.21]
K10824	-5.50104	0.0358272	.nikE,.cntF;.nickel.transport.system.ATP-binding.protein.[EC:7.2.2.11]
K14087	-3.95594	0.0355918	.echB;.ech.hydrogenase.subunit.B
K19090	-5.7642	0.0355344	.cas5t;.CRISPR-associated.protein.Cas5t
K03828	-4.19039	0.0354454	.yjgM;.putative.acetyltransferase.[EC:2.3.1.-]
K03092	2.50045	0.0354096	.rpoN;.RNA.polymerase.sigma-54.factor
K07137	1.66392	0.0353423	.K07137;.uncharacterized.protein
K05772	-4.73999	0.0353055	.tupA,.vupA;.tungstate.transport.system.substrate-binding.protein
K15973	-4.00977	0.0350573	.mhqR;.MarR.family.transcriptional.regulator,.2-MHQ.and.catechol-resistance.regulon.repressor
K01270	-3.54263	0.0348458	.pepD;.dipeptidase.D.[EC:3.4.13.-]
K01813	-5.93281	0.0347877	.rhaA;.L-rhamnose.isomerase.[EC:5.3.1.14]
K19350	-4.73627	0.0347336	.lsa;.lincosamide.and.streptogramin.A.transport.system.ATP-binding/permease.protein
K06933	-5.47214	0.0345422	.K06933;.uncharacterized.protein
K03410	-5.0838	0.0344619	.cheC;.chemotaxis.protein.CheC
K09004	-4.63084	0.0344225	.K09004;.uncharacterized.protein
K03492	-2.61637	0.0343817	.gmuR;.GntR.family.transcriptional.regulator,.regulator.of.glucomannan.utilization
K01879	1.23226	0.0336488	.glyS;.glycyl-tRNA.synthetase.beta.chain.[EC:6.1.1.14]
K01928	2.10073	0.0336272	.murE;.UDP-N-acetylmuramoyl-L-alanyl-D-glutamate--2,6-diaminopimelate.ligase.[EC:6.3.2.13]
K07114	3.86737	0.0335343	.yfbK;.Ca-activated.chloride.channel.homolog
K11744	-3.76453	0.0334119	.tqsA;.AI-2.transport.protein.TqsA
K01644	2.69456	0.0332607	.citE;.citrate.lyase.subunit.beta./.citryl-CoA.lyase.[EC:4.1.3.34]
K09780	1.85578	0.0330791	.K09780;.uncharacterized.protein
K03328	-3.8089	0.0329381	.TC.PST;.polysaccharide.transporter,.PST.family
K01523	3.83899	0.0329336	.hisE;.phosphoribosyl-ATP.pyrophosphohydrolase.[EC:3.6.1.31]
K01845	2.27311	0.0329027	.hemL;.glutamate-1-semialdehyde.2,1-aminomutase.[EC:5.4.3.8]
K01444	-4.53988	0.0327826	.AGA,.aspG;.N4-(beta-N-acetylglucosaminyl)-L-asparaginase.[EC:3.5.1.26]
K19267	2.38272	0.0327826	.qorB;.NAD(P)H.dehydrogenase.(quinone).[EC:1.6.5.2]
K03716	-4.76128	0.0326915	.splB;.spore.photoproduct.lyase.[EC:4.1.99.14]
K12997	-4.22579	0.0326648	.rgpB;.rhamnosyltransferase.[EC:2.4.1.-]
K00263	-4.23442	0.0323746	.E1.4.1.9;.leucine.dehydrogenase.[EC:1.4.1.9]
K10547	-5.40791	0.0320319	.ABC.GGU.P,.gguB;.putative.multiple.sugar.transport.system.permease.protein
K01226	1.72589	0.0319886	.treC;.trehalose-6-phosphate.hydrolase.[EC:3.2.1.93]
K01643	-3.63928	0.0319054	.citF;.citrate.lyase.subunit.alpha./.citrate.CoA-transferase.[EC:2.8.3.10]
K23349	-2.78334	0.0318601	.dmsD;.putative.dimethyl.sulfoxide.reductase.chaperone
K16044	2.10771	0.0315253	.iolW;.scyllo-inositol.2-dehydrogenase.(NADP+).[EC:1.1.1.371]
K06610	-2.1781	0.0314783	.iolF;.MFS.transporter,.SP.family,.inositol.transporter
K18830	-3.94163	0.0313422	.pezA;.HTH-type.transcriptional.regulator./.antitoxin.PezA
K00197	-6.31183	0.0310998	.cdhE,.acsC;.acetyl-CoA.decarbonylase/synthase,.CODH/ACS.complex.subunit.gamma.[EC:2.1.1.245]
K10795	-3.9847	0.0310735	.prdD;.D-proline.reductase.(dithiol)-stabilizing.protein.PrdD
K13444	-4.58274	0.030977	.SUMF1,.FGE;.formylglycine-generating.enzyme.[EC:1.8.3.7]
K17246	-4.41762	0.0309548	.chiG;.putative.chitobiose.transport.system.permease.protein
K18770	-4.2249	0.0307974	.pbpD;.penicillin-binding.protein.4.[EC:2.4.1.129.3.4.16.4]
K20341	-5.95158	0.0307974	.blpL,.cipI;.immunity.protein
K03091	-4.58963	0.0307974	.sigH;.RNA.polymerase.sporulation-specific.sigma.factor
K19802	-5.71777	0.0307269	.ycjG,.ykfB;.L-Ala-D/L-Glu.epimerase.[EC:5.1.1.20]
K06975	1.54069	0.030691	.K06975;.uncharacterized.protein
K19507	-4.14703	0.0306044	.gfrB;.fructoselysine/glucoselysine.PTS.system.EIIB.component.[EC:2.7.1.-]
K13936	-1.06151	0.0306044	.mdcF;.malonate.transporter.and.related.proteins
K07219	-4.67626	0.0305625	.K07219;.putative.molybdopterin.biosynthesis.protein
K15584	-3.56609	0.0305103	.nikA,.cntA;.nickel.transport.system.substrate-binding.protein
K00338	2.5456	0.0304606	.nuoI;.NADH-quinone.oxidoreductase.subunit.I.[EC:7.1.1.2]
K02227	1.86682	0.0301612	.cbiB,.cobD;.adenosylcobinamide-phosphate.synthase.[EC:6.3.1.10]
K10546	-5.17147	0.0301136	.ABC.GGU.S,.chvE;.putative.multiple.sugar.transport.system.substrate-binding.protein
K12296	-4.07646	0.0299921	.comX1_2;.competence.protein.ComX
K02466	-4.83329	0.0299127	.gutM;.glucitol.operon.activator.protein
K02584	-6.03812	0.0299049	.nifA;.Nif-specific.regulatory.protein
K19508	-3.81421	0.0298785	.gfrC;.fructoselysine/glucoselysine.PTS.system.EIIC.component
K19973	-5.70245	0.0298647	.mntA;.manganese.transport.system.ATP-binding.protein.[EC:7.2.2.5]
K00179	-2.99463	0.0296526	.iorA;.indolepyruvate.ferredoxin.oxidoreductase,.alpha.subunit.[EC:1.2.7.8]
K11720	3.7213	0.0295077	.lptG;.lipopolysaccharide.export.system.permease.protein
K20859	-4.73187	0.0294649	.phnPP;.phosphoribosyl.1,2-cyclic.phosphate.1,2-diphosphodiesterase.[EC:3.1.4.57]
K01787	-6.04202	0.029462	.RENBP;.N-acylglucosamine.2-epimerase.[EC:5.1.3.8]
K04029	-4.80579	0.0293672	.eutP;.ethanolamine.utilization.protein.EutP
K06959	1.38445	0.0291414	.tex;.protein.Tex
K13934	4.23707	0.0291021	.mdcG;.phosphoribosyl-dephospho-CoA.transferase.[EC:2.7.7.66]
K01759	1.79031	0.0288923	.GLO1,.gloA;.lactoylglutathione.lyase.[EC:4.4.1.5]
K00341	3.46189	0.0288618	.nuoL;.NADH-quinone.oxidoreductase.subunit.L.[EC:7.1.1.2]
K22736	-2.72461	0.0288279	.VIT;.vacuolar.iron.transporter.family.protein
K21577	-4.53443	0.0288088	.grdC;.glycine/sarcosine/betaine.reductase.complex.component.C.subunit.beta.[EC:1.21.4.2.1.21.4.3.1.21.4.4]
K21993	-4.71008	0.0288088	.fdhC;.formate.transporter
K04518	1.93848	0.0287644	.pheA2;.prephenate.dehydratase.[EC:4.2.1.51]
K19115	-5.66928	0.0286857	.csh2;.CRISPR-associated.protein.Csh2
K04748	-6.27349	0.0285209	.norQ;.nitric.oxide.reductase.NorQ.protein
K20374	-5.22124	0.0283894	.rgg3;.HTH-type.transcriptional.regulator,.SHP3-responsive.repressor
K03486	1.57311	0.0283807	.treR2,.treR;.GntR.family.transcriptional.regulator,.trehalose.operon.transcriptional.repressor
K21298	-4.33618	0.0283643	.E2.4.1.333;.1,2-beta-oligoglucan.phosphorylase.[EC:2.4.1.333]
K10806	3.34032	0.0283252	.yciA;.acyl-CoA.thioesterase.YciA.[EC:3.1.2.-]
K09697	-4.65162	0.0283176	.natA;.sodium.transport.system.ATP-binding.protein.[EC:7.2.2.4]
K04654	-2.832	0.028225	.hypD;.hydrogenase.expression/formation.protein.HypD
K02824	1.48485	0.0281013	.uraA,.pyrP;.uracil.permease
K18475	-4.31467	0.0280368	.fliB;.lysine-N-methylase.[EC:2.1.1.-]
K20461	-3.54381	0.0279957	.nukG,.mcdG,.sboG;.lantibiotic.transport.system.permease.protein
K13670	-6.20964	0.0276866	.pimF;.putative.glycosyltransferase.[EC:2.4.-.-]
K22132	1.98903	0.0276697	.tcdA;.tRNA.threonylcarbamoyladenosine.dehydratase
K10026	1.9841	0.0276099	.queE;.7-carboxy-7-deazaguanine.synthase.[EC:4.3.99.3]
K04773	3.47242	0.0276081	.sppA;.protease.IV.[EC:3.4.21.-]
K02443	-4.41773	0.0275845	.glpP;.glycerol.uptake.operon.antiterminator
K19285	-3.7846	0.0275824	.nfrA1;.FMN.reductase.(NADPH).[EC:1.5.1.38]
K06200	1.99482	0.0275498	.cstA;.carbon.starvation.protein
K03561	5.33507	0.0274597	.exbB;.biopolymer.transport.protein.ExbB
K01646	-5.61972	0.0274495	.citD;.citrate.lyase.subunit.gamma.(acyl.carrier.protein)
K09163	-5.77885	0.0274007	.K09163;.uncharacterized.protein
K13479	-4.16967	0.027394	.ygeT,.xdhB;.xanthine.dehydrogenase.FAD-binding.subunit.[EC:1.17.1.4]
K03399	-5.08689	0.027362	.cbiE;.cobalt-precorrin-7.(C5)-methyltransferase.[EC:2.1.1.289]
K06167	4.27256	0.0272435	.phnP;.phosphoribosyl.1,2-cyclic.phosphate.phosphodiesterase.[EC:3.1.4.55]
K05527	5.12497	0.0272316	.bolA;.BolA.family.transcriptional.regulator,.general.stress-responsive.regulator
K07733	5.35096	0.0272316	.alpA;.prophage.regulatory.protein
K20459	-2.91846	0.0270027	.nukF,.mcdF,.sboF;.lantibiotic.transport.system.ATP-binding.protein
K01486	-2.88295	0.0269307	.ade;.adenine.deaminase.[EC:3.5.4.2]
K00928	2.07862	0.0262665	.lysC;.aspartate.kinase.[EC:2.7.2.4]
K22083	-4.90161	0.026245	.mgsC;.methylamine---glutamate.N-methyltransferase.subunit.C.[EC:2.1.1.21]
K08678	-4.31002	0.026245	.UXS1,.uxs;.UDP-glucuronate.decarboxylase.[EC:4.1.1.35]
K02788	-2.91319	0.0260578	.lacE;.lactose.PTS.system.EIICB.component.[EC:2.7.1.207]
K01962	1.56575	0.0257789	.accA;.acetyl-CoA.carboxylase.carboxyl.transferase.subunit.alpha.[EC:6.4.1.2.2.1.3.15]
K09693	-3.95275	0.0257789	.tagH;.teichoic.acid.transport.system.ATP-binding.protein.[EC:7.5.2.4]
K17466	-4.99495	0.0256268	.dgaC;.D-glucosaminate.PTS.system.EIIC.component
K01126	1.4835	0.0256268	.E3.1.4.46,.glpQ,.ugpQ;.glycerophosphoryl.diester.phosphodiesterase.[EC:3.1.4.46]
K09888	2.32335	0.0253317	.zapA;.cell.division.protein.ZapA
K03585	5.34536	0.02531	.acrA,.mexA,.adeI,.smeD,.mtrC,.cmeA;.membrane.fusion.protein,.multidrug.efflux.system
K22960	-3.81584	0.0248736	.lpdD;.gallate.decarboxylase.subunit.D
K23269	-4.98502	0.0247902	.purL;.phosphoribosylformylglycinamidine.synthase.subunit.PurL.[EC:6.3.5.3]
K25153	3.39508	0.0247399	.gldG;.gliding.motility-associatede.transport.system.auxiliary.component
K11632	-5.98696	0.0247399	.bceB,.vraE;.bacitracin.transport.system.permease.protein
K23777	5.50845	0.0245043	.cecR;.TetR/AcrR.family.transcriptional.regulator,.regulator.of.cefoperazone.and.chloramphenicol.sensitivity
K03820	3.60595	0.024388	.lnt;.apolipoprotein.N-acyltransferase.[EC:2.3.1.269]
K13920	-5.64742	0.0243844	.pduE;.propanediol.dehydratase.small.subunit.[EC:4.2.1.28]
K04104	-3.86325	0.0242377	.accD3;.acyl-CoA.carboxylase.subunit.beta.[EC:6.4.1.-]
K10133	-4.64974	0.0242168	.TP53I3;.tumor.protein.p53-inducible.protein.3.[EC:1.-.-.-]
K06012	-4.36897	0.0240395	.gpr;.spore.protease.[EC:3.4.24.78]
K25151	2.82275	0.0236704	.gldF;.gliding.motility-associated.transport.system.permease.protein
K03630	1.73981	0.0235967	.radC;.DNA.repair.protein.RadC
K19244	-5.22167	0.023588	.ala;.alanine.dehydrogenase.[EC:1.4.1.1]
K07146	1.71832	0.0235807	.K07146;.UPF0176.protein
K23059	-5.15274	0.0235649	.artP,.artI;.arginine/lysine/histidine.transporter.system.substrate-binding.protein
K11071	1.39434	0.0235649	.potB;.spermidine/putrescine.transport.system.permease.protein
K02517	3.91183	0.0235612	.lpxL,.htrB;.Kdo2-lipid.IVA.lauroyltransferase/acyltransferase.[EC:2.3.1.241.2.3.1.-]
K25034	-5.66082	0.0235475	.btuF;.cobalamin.transport.system.substrate-binding.protein
K23270	-5.56596	0.0234968	.purSL;.phosphoribosylformylglycinamidine.synthase.subunit.PurSL.[EC:6.3.5.3]
K15520	-5.17418	0.0234968	.mshD;.mycothiol.synthase.[EC:2.3.1.189]
K01677	-3.06238	0.0232146	.E4.2.1.2AA,.fumA;.fumarate.hydratase.subunit.alpha.[EC:4.2.1.2]
K01912	1.74487	0.0231846	.paaK;.phenylacetate-CoA.ligase.[EC:6.2.1.30]
K01661	-5.25419	0.0231728	.menB;.naphthoate.synthase.[EC:4.1.3.36]
K16363	-6.07452	0.0230755	.lpxC-fabZ;.UDP-3-O-[3-hydroxymyristoyl].N-acetylglucosamine.deacetylase./.3-hydroxyacyl-[acyl-carrier-protein].dehydratase.[EC:3.5.1.108.4.2.1.59]
K12941	-3.6387	0.0230466	.abgB;.aminobenzoyl-glutamate.utilization.protein.B
K06412	-6.01429	0.0229182	.spoVG;.stage.V.sporulation.protein.G
K03748	-3.73311	0.0229182	.sanA;.SanA.protein
K15024	-4.33286	0.0226713	.K15024;.putative.phosphotransacetylase.[EC:2.3.1.8]
K02535	4.40434	0.0225424	.lpxC;.UDP-3-O-[3-hydroxymyristoyl].N-acetylglucosamine.deacetylase.[EC:3.5.1.108]
K20609	-5.15827	0.0224363	.sgcX;.putative.aminopeptidase.[EC:3.4.11.-]
K00290	-5.06791	0.0223806	.LYS1;.saccharopine.dehydrogenase.(NAD+,.L-lysine.forming).[EC:1.5.1.7]
K25282	-6.07081	0.0223104	.yclQ,.ceuA;.iron-siderophore.transport.system.substrate-binding.protein
K03827	2.80871	0.0222578	.yjaB;.putative.acetyltransferase.[EC:2.3.1.-]
K05970	-8.03521	0.0217699	.SIAE;.sialate.O-acetylesterase.[EC:3.1.1.53]
K01911	-2.78058	0.0217553	.menE;.o-succinylbenzoate---CoA.ligase.[EC:6.2.1.26]
K04564	1.90366	0.0216028	.SOD2;.superoxide.dismutase,.Fe-Mn.family.[EC:1.15.1.1]
K21562	-5.16729	0.0216028	.flp;.CRP/FNR.family.transcriptional.regulator,.anaerobic.regulatory.protein
K01878	1.45786	0.0215418	.glyQ;.glycyl-tRNA.synthetase.alpha.chain.[EC:6.1.1.14]
K18346	-3.31598	0.0214359	.vanW;.vancomycin.resistance.protein.VanW
K13747	2.78749	0.0212748	.nspC;.carboxynorspermidine.decarboxylase.[EC:4.1.1.96]
K07658	-6.06263	0.0210946	.phoB1,.phoP;.two-component.system,.OmpR.family,.alkaline.phosphatase.synthesis.response.regulator.PhoP
K00004	-5.12814	0.0210151	.BDH,.butB;.(R,R)-butanediol.dehydrogenase./.meso-butanediol.dehydrogenase./.diacetyl.reductase.[EC:1.1.1.4.1.1.1.-.1.1.1.303]
K10548	-5.26011	0.0209602	.ABC.GGU.A,.gguA;.putative.multiple.sugar.transport.system.ATP-binding.protein.[EC:7.5.2.-]
K06967	2.0067	0.0208688	.trmK;.tRNA.(adenine22-N1)-methyltransferase.[EC:2.1.1.217]
K06041	3.572	0.0208688	.kdsD,.kpsF;.arabinose-5-phosphate.isomerase.[EC:5.3.1.13]
K00801	-5.31642	0.0206889	.FDFT1;.farnesyl-diphosphate.farnesyltransferase.[EC:2.5.1.21]
K13985	5.93783	0.0205866	.NAPEPLD;.N-acyl-phosphatidylethanolamine-hydrolysing.phospholipase.D.[EC:3.1.4.54]
K06920	2.60524	0.0205731	.queC;.7-cyano-7-deazaguanine.synthase.[EC:6.3.4.20]
K19083	-3.15301	0.0205447	.braD,.bceA;.bacitracin.transport.system.ATP-binding.protein
K07405	-6.34419	0.0204752	.E3.2.1.1A;.alpha-amylase.[EC:3.2.1.1]
K24042	-3.57399	0.0203969	.yitJ;.methionine.synthase./.methylenetetrahydrofolate.reductase.(NADH).[EC:2.1.1.13.1.5.1.54]
K17686	-1.14778	0.0203932	.copA,.ctpA,.ATP7;.P-type.Cu+.transporter.[EC:7.2.2.8]
K19504	-4.53713	0.0203669	.gfrE;.glucoselysine-6-phosphate.deglycase
K05311	-5.78187	0.0203636	.cggR;.central.glycolytic.genes.regulator
K00641	3.6921	0.0202081	.metX;.homoserine.O-acetyltransferase/O-succinyltransferase.[EC:2.3.1.31.2.3.1.46]
K02970	2.01632	0.0199723	.RP-S21,.MRPS21,.rpsU;.small.subunit.ribosomal.protein.S21
K00748	3.97939	0.0199348	.lpxB;.lipid-A-disaccharide.synthase.[EC:2.4.1.182]
K01012	2.43965	0.0198445	.bioB;.biotin.synthase.[EC:2.8.1.6]
K03151	1.66818	0.0196623	.thiI;.tRNA.uracil.4-sulfurtransferase.[EC:2.8.1.4]
K16924	-2.56421	0.0194086	.mtsT;.energy-coupling.factor.transport.system.substrate-specific.component
K19046	-4.13527	0.0193781	.casB,.cse2;.CRISPR.system.Cascade.subunit.CasB
K01026	-4.87971	0.0193604	.pct;.propionate.CoA-transferase.[EC:2.8.3.1]
K02653	3.50191	0.019255	.pilC;.type.IV.pilus.assembly.protein.PilC
K02455	4.19798	0.0192277	.gspF;.general.secretion.pathway.protein.F
K05245	-3.62574	0.0192109	.caiT;.L-carnitine/gamma-butyrobetaine.antiporter
K03489	-4.25564	0.0190889	.yydK;.GntR.family.transcriptional.regulator,.transcriptional.regulator.of.bglA
K07032	-6.08676	0.0190868	.K07032;.uncharacterized.protein
K03478	-2.08874	0.018952	.chbG;.chitin.disaccharide.deacetylase.[EC:3.5.1.105]
K01918	2.30888	0.0188796	.panC;.pantoate--beta-alanine.ligase.[EC:6.3.2.1]
K06142	3.28979	0.0188057	.hlpA,.ompH;.outer.membrane.protein
K02551	-2.83143	0.018805	.menD;.2-succinyl-5-enolpyruvyl-6-hydroxy-3-cyclohexene-1-carboxylate.synthase.[EC:2.2.1.9]
K03079	-2.31446	0.0187328	.ulaE,.sgaU,.sgbU;.L-ribulose-5-phosphate.3-epimerase.[EC:5.1.3.22]
K01449	2.95299	0.0187014	.cwlJ,.sleB;.N-acetylmuramoyl-L-alanine.amidase.[EC:3.5.1.28]
K01993	4.24692	0.018576	.ABC-2.TX;.HlyD.family.secretion.protein
K25149	-5.00343	0.0185251	.narB;.polyether.ionophore.transport.system.permease.protein
K01269	-3.03898	0.018431	.yhfE;.aminopeptidase.[EC:3.4.11.-]
K08969	-3.75635	0.0184303	.mtnE,.mtnV;.L-glutamine---4-(methylsulfanyl)-2-oxobutanoate.aminotransferase.[EC:2.6.1.117]
K00887	-4.7057	0.0183223	.dgkA;.undecaprenol.kinase.[EC:2.7.1.66]
K09773	2.83093	0.0182251	.ppsR;.[pyruvate,.water.dikinase]-phosphate.phosphotransferase./.[pyruvate,.water.dikinase].kinase.[EC:2.7.4.28.2.7.11.33]
K01627	4.31828	0.0181201	.kdsA;.2-dehydro-3-deoxyphosphooctonate.aldolase.(KDO.8-P.synthase).[EC:2.5.1.55]
K07054	2.75354	0.0181201	.K07054;.uncharacterized.protein
K25028	-5.28503	0.0181103	.btuD;.cobalamin.transport.system.ATP-binding.protein.[EC:7.6.2.8]
K18332	-3.74373	0.0180482	.hndD;.NADP-reducing.hydrogenase.subunit.HndD.[EC:1.12.1.3]
K07713	4.71357	0.0179111	.zraR,.hydG;.two-component.system,.NtrC.family,.response.regulator.HydG
K07576	-4.88676	0.0177428	.K07576;.metallo-beta-lactamase.family.protein
K18344	-6.00541	0.0177369	.vanRB,.vanR,.vanRD;.two-component.system,.OmpR.family,.response.regulator.VanR
K01737	2.36546	0.0177082	.queD,.ptpS,.PTS;.6-pyruvoyltetrahydropterin/6-carboxytetrahydropterin.synthase.[EC:4.2.3.12.4.1.2.50]
K10804	2.40724	0.0174915	.tesA;.acyl-CoA.thioesterase.I.[EC:3.1.2.-.3.1.2.2.3.1.1.2.3.1.1.5]
K17467	-4.79126	0.0174853	.dgaD;.D-glucosaminate.PTS.system.EIID.component
K02481	4.49348	0.0174647	.flgR;.two-component.system,.NtrC.family,.response.regulator
K07714	4.49348	0.0174647	.atoC;.two-component.system,.NtrC.family,.response.regulator.AtoC
K05814	-5.02248	0.0174647	.ugpA;.sn-glycerol.3-phosphate.transport.system.permease.protein
K06518	1.98416	0.0174647	.cidA;.holin-like.protein
K13932	4.73724	0.0174647	.mdcD;.malonate.decarboxylase.beta.subunit.[EC:4.1.1.87]
K02013	1.69445	0.0174516	.ABC.FEV.A;.iron.complex.transport.system.ATP-binding.protein.[EC:7.2.2.-]
K19221	2.62786	0.0173256	.cobA,.btuR;.cob(I)alamin.adenosyltransferase.[EC:2.5.1.17]
K09825	-4.64885	0.0172721	.perR;.Fur.family.transcriptional.regulator,.peroxide.stress.response.regulator
K09155	-2.82787	0.0172721	.K09155;.uncharacterized.protein
K10041	-3.1812	0.0172636	.peb1C,.glnQ;.aspartate/glutamate/glutamine.transport.system.ATP-binding.protein.[EC:7.4.2.1]
K06398	-6.15139	0.0172145	.spoIVA;.stage.IV.sporulation.protein.A
K00683	-6.4286	0.0171393	.QPCT;.glutaminyl-peptide.cyclotransferase.[EC:2.3.2.5]
K22205	-5.22086	0.0169978	.K22205;.S-adenosyl-L-methionine.hydrolase.(adenosine-forming).[EC:3.13.1.8]
K16323	-4.50689	0.016923	.yxjA,.nupG;.purine.nucleoside.transport.protein
K10844	2.46833	0.0168271	.ERCC2,.XPD;.DNA.excision.repair.protein.ERCC-2.[EC:3.6.4.12]
K19509	-4.62488	0.0167316	.gfrD;.fructoselysine/glucoselysine.PTS.system.EIID.component
K17103	3.8575	0.0166967	.CHO1,.pssA;.CDP-diacylglycerol---serine.O-phosphatidyltransferase.[EC:2.7.8.8]
K03152	-3.22161	0.0166664	.thiJ;.protein.deglycase.[EC:3.5.1.124]
K00797	-3.93228	0.0165843	.speE,.SRM,.SPE3;.spermidine.synthase.[EC:2.5.1.16]
K17472	-5.0067	0.0164832	.cymR;.Rrf2.family.transcriptional.regulator,.cysteine.metabolism.repressor
K06282	-3.71821	0.0162905	.hyaA,.hybO;.hydrogenase.small.subunit.[EC:1.12.99.6]
K00068	-4.99713	0.0162763	.srlD;.sorbitol-6-phosphate.2-dehydrogenase.[EC:1.1.1.140]
K11748	-4.5383	0.0161655	.kefG;.glutathione-regulated.potassium-efflux.system.ancillary.protein.KefG
K18094	-5.59835	0.0161201	.mexX,.amrA;.membrane.fusion.protein,.multidrug.efflux.system
K10241	-3.69039	0.0160789	.cebF;.cellobiose.transport.system.permease.protein
K06861	4.02863	0.0159077	.lptB;.lipopolysaccharide.export.system.ATP-binding.protein.[EC:7.5.2.5]
K04024	-4.84556	0.0158908	.eutJ;.ethanolamine.utilization.protein.EutJ
K09940	4.76937	0.0157031	.K09940;.uncharacterized.protein
K20492	-3.0117	0.0157031	.nisG,.spaG,.cprC;.lantibiotic.transport.system.permease.protein
K13015	-4.81189	0.0157031	.wbpA;.UDP-N-acetyl-D-glucosamine.dehydrogenase.[EC:1.1.1.136]
K02232	2.12803	0.0156104	.cobQ,.cbiP;.adenosylcobyric.acid.synthase.[EC:6.3.5.10]
K00912	4.01704	0.0156104	.lpxK;.tetraacyldisaccharide.4'-kinase.[EC:2.7.1.130]
K19091	-4.42635	0.015513	.cas6;.CRISPR-associated.endoribonuclease.Cas6.[EC:3.1.-.-]
K22580	-4.64203	0.015439	.fmtA;.teichoic.acid.D-alanine.hydrolase.[EC:3.1.1.103]
K19309	-4.17662	0.0152446	.bcrA;.bacitracin.transport.system.ATP-binding.protein
K09816	1.62461	0.0152302	.znuB;.zinc.transport.system.permease.protein
K11755	-4.5009	0.0151326	.hisIE;.phosphoribosyl-AMP.cyclohydrolase./.phosphoribosyl-ATP.pyrophosphohydrolase.[EC:3.5.4.19.3.6.1.31]
K00343	3.689	0.0150363	.nuoN;.NADH-quinone.oxidoreductase.subunit.N.[EC:7.1.1.2]
K16850	-5.8552	0.0149303	.uxaA2;.altronate.dehydratase.large.subunit.[EC:4.2.1.7]
K00768	1.93043	0.0148756	.E2.4.2.21,.cobU,.cobT;.nicotinate-nucleotide--dimethylbenzimidazole.phosphoribosyltransferase.[EC:2.4.2.21]
K01042	-2.76715	0.0148148	.selA;.L-seryl-tRNA(Ser).seleniumtransferase.[EC:2.9.1.1]
K12583	3.98817	0.014784	.mgtA;.phosphatidylinositol.alpha.1,6-mannosyltransferase.[EC:2.4.1.-]
K18908	-5.29961	0.014784	.mepA;.multidrug.efflux.pump
K16698	-3.86009	0.0146819	.tuaG;.teichuronic.acid.biosynthesis.glycosyltransferase.TuaG.[EC:2.4.-.-]
K03272	4.33824	0.0146728	.gmhC,.hldE,.waaE,.rfaE;.D-beta-D-heptose.7-phosphate.kinase./.D-beta-D-heptose.1-phosphate.adenosyltransferase.[EC:2.7.1.167.2.7.7.70]
K07221	4.48268	0.0146464	.oprO_P;.phosphate-selective.porin.OprO.and.OprP
K01425	2.86071	0.0145188	.glsA,.GLS;.glutaminase.[EC:3.5.1.2]
K20484	-5.02012	0.0144853	.nisC,.spaC,.epiC;.lantibiotic.biosynthesis.protein
K00728	-4.52099	0.014449	.POMT,.pmt;.dolichyl-phosphate-mannose-protein.mannosyltransferase.[EC:2.4.1.109]
K00590	-6.04669	0.014449	.E2.1.1.113;.site-specific.DNA-methyltransferase.(cytosine-N4-specific).[EC:2.1.1.113]
K01297	2.04454	0.0144464	.ldcA;.muramoyltetrapeptide.carboxypeptidase.[EC:3.4.17.13]
K00331	3.57427	0.0143818	.nuoB;.NADH-quinone.oxidoreductase.subunit.B.[EC:7.1.1.2]
K03534	2.60714	0.0143818	.rhaM;.L-rhamnose.mutarotase.[EC:5.1.3.32]
K20373	-4.64764	0.0143818	.rgg2;.HTH-type.transcriptional.regulator,.SHP2-responsive.activator
K02492	2.3306	0.0143473	.hemA;.glutamyl-tRNA.reductase.[EC:1.2.1.70]
K18555	-3.43972	0.0143373	.qnr,.mcbG;.fluoroquinolone.resistance.protein
K05363	-4.14441	0.0143373	.murM;.serine/alanine.adding.enzyme.[EC:2.3.2.10]
K07667	2.3785	0.0143178	.kdpE;.two-component.system,.OmpR.family,.KDP.operon.response.regulator.KdpE
K21030	-4.60927	0.0142339	.tarI;.D-ribitol-5-phosphate.cytidylyltransferase.[EC:2.7.7.40]
K09121	-4.40998	0.0142122	.larC;.pyridinium-3,5-bisthiocarboxylic.acid.mononucleotide.nickel.chelatase.[EC:4.99.1.12]
K07091	4.605	0.0141938	.lptF;.lipopolysaccharide.export.system.permease.protein
K24915	-4.7284	0.0139251	.TMEM175;.TMEM175.potassium.channel.family.protein
K21576	-3.74548	0.0138687	.grdD;.glycine/sarcosine/betaine.reductase.complex.component.C.subunit.alpha.[EC:1.21.4.2.1.21.4.3.1.21.4.4]
K18891	-4.78082	0.0138506	.patA,.rscA,.lmrC,.satA;.ATP-binding.cassette,.subfamily.B,.multidrug.efflux.pump
K05820	3.37666	0.0138395	.hcaT;.MFS.transporter,.PPP.family,.3-phenylpropionic.acid.transporter
K06158	1.78426	0.013792	.ABCF3;.ATP-binding.cassette,.subfamily.F,.member.3
K23975	-5.17753	0.013792	.E2.8.1.16;.L-aspartate.semialdehyde.sulfurtransferase.[EC:2.8.1.16]
K02783	-3.94301	0.0137772	.srlA;.glucitol/sorbitol.PTS.system.EIIC.component
K03856	-3.73353	0.0137772	.AROA2,.aroA;.3-deoxy-7-phosphoheptulonate.synthase.[EC:2.5.1.54]
K01046	-4.82366	0.0137582	.lip,.TGL2;.triacylglycerol.lipase.[EC:3.1.1.3]
K18345	-7.10095	0.0136144	.vanSB,.vanS,.vanSD;.two-component.system,.OmpR.family,.sensor.histidine.kinase.VanS.[EC:2.7.13.3]
K00426	2.68132	0.0136033	.cydB;.cytochrome.bd.ubiquinol.oxidase.subunit.II.[EC:7.1.1.7]
K07237	5.66007	0.0134731	.tusB,.dsrH;.tRNA.2-thiouridine.synthesizing.protein.B
K09953	-4.96389	0.0133731	.lpxR;.lipid.A.3-O-deacylase.[EC:3.1.1.-]
K00689	-6.37698	0.0133676	.E2.4.1.5;.dextransucrase.[EC:2.4.1.5]
K04655	-3.51613	0.0133676	.hypE;.hydrogenase.expression/formation.protein.HypE
K07735	3.96551	0.0133509	.algH;.putative.transcriptional.regulator
K06897	-5.43028	0.0133318	.K06897;.7,8-dihydropterin-6-yl-methyl-4-(beta-D-ribofuranosyl)aminobenzene.5'-phosphate.synthase.[EC:2.5.1.105]
K07271	-4.87944	0.0132283	.licD;.lipopolysaccharide.cholinephosphotransferase.[EC:2.7.8.-]
K18149	-4.85881	0.0131588	.pbp5,.pbp4,.pbp3;.penicillin-binding.protein
K05601	-3.29914	0.0131422	.hcp;.hydroxylamine.reductase.[EC:1.7.99.1]
K02536	3.85967	0.0131118	.lpxD;.UDP-3-O-[3-hydroxymyristoyl].glucosamine.N-acyltransferase.[EC:2.3.1.191]
K06213	2.23994	0.0131115	.mgtE;.magnesium.transporter
K04041	-4.10184	0.0129865	.fbp3;.fructose-1,6-bisphosphatase.III.[EC:3.1.3.11]
K02847	-5.90374	0.0129763	.waaL,.rfaL;.O-antigen.ligase.[EC:2.4.1.-]
K18640	-6.01164	0.0129375	.parM,.stbA;.plasmid.segregation.protein.ParM
K01299	-4.20348	0.0128844	.E3.4.17.19;.carboxypeptidase.Taq.[EC:3.4.17.19]
K03559	4.32433	0.0128636	.exbD;.biopolymer.transport.protein.ExbD
K08301	4.08309	0.0127748	.rng,.cafA;.ribonuclease.G.[EC:3.1.26.-]
K21416	2.85595	0.0125774	.acoA;.acetoin:2,6-dichlorophenolindophenol.oxidoreductase.subunit.alpha.[EC:1.1.1.-]
K03620	-3.76477	0.0124678	.hyaC;.Ni/Fe-hydrogenase.1.B-type.cytochrome.subunit
K17758	1.86682	0.0124327	.nnrD;.ADP-dependent.NAD(P)H-hydrate.dehydratase.[EC:4.2.1.136]
K25147	-4.13649	0.0124268	.berB;.beta-exotoxin.I.transport.system.permease.protein
K08234	-3.00815	0.012374	.yaeR;.glyoxylase.I.family.protein
K21395	2.75317	0.0123708	.yiaO;.TRAP-type.transport.system.periplasmic.protein
K01991	4.40134	0.0123302	.wza,.gfcE;.polysaccharide.biosynthesis/export.protein
K04063	3.56012	0.0123122	.osmC,.ohr;.lipoyl-dependent.peroxiredoxin.[EC:1.11.1.28]
K03307	-1.13755	0.0122061	.TC.SSS;.solute:Na+.symporter,.SSS.family
K02172	-6.01011	0.0121973	.blaR1;.bla.regulator.protein.blaR1
K03269	4.16025	0.0121838	.lpxH;.UDP-2,3-diacylglucosamine.hydrolase.[EC:3.6.1.54]
K06877	-4.97718	0.0121515	.K06877;.DEAD/DEAH.box.helicase.domain-containing.protein
K06336	-5.68596	0.0120414	.tasA,.cotN;.spore.coat-associated.protein.N
K10202	-5.56889	0.0120375	.ngcG;.N-acetylglucosamine.transport.system.permease.protein
K00867	-2.19926	0.0119581	.coaA;.type.I.pantothenate.kinase.[EC:2.7.1.33]
K06384	3.45228	0.0119372	.spoIIM;.stage.II.sporulation.protein.M
K01174	2.96145	0.0119104	.nuc;.micrococcal.nuclease.[EC:3.1.31.1]
K14445	2.09648	0.0118863	.SLC13A2_3_5;.solute.carrier.family.13.(sodium-dependent.dicarboxylate.transporter),.member.2/3/5
K01197	-5.96677	0.0118689	.hya;.hyaluronoglucosaminidase.[EC:3.2.1.35]
K00677	4.07985	0.0117543	.lpxA;.UDP-N-acetylglucosamine.acyltransferase.[EC:2.3.1.129]
K18707	-4.81502	0.0117429	.mtaB;.threonylcarbamoyladenosine.tRNA.methylthiotransferase.MtaB.[EC:2.8.4.5]
K03719	2.43877	0.0116996	.lrp;.Lrp/AsnC.family.transcriptional.regulator,.leucine-responsive.regulatory.protein
K03826	-4.89203	0.0116936	.yiaC;.putative.acetyltransferase.[EC:2.3.1.-]
K00009	-5.57316	0.011637	.mtlD;.mannitol-1-phosphate.5-dehydrogenase.[EC:1.1.1.17]
K08999	-3.78535	0.011617	.K08999;.uncharacterized.protein
K06131	1.65882	0.0115812	.clsA_B;.cardiolipin.synthase.A/B.[EC:2.7.8.-]
K02224	2.26946	0.0115641	.cobB-cbiA;.cobyrinic.acid.a,c-diamide.synthase.[EC:6.3.5.9.6.3.5.11]
K07272	-3.67106	0.0114807	.rgpF;.rhamnosyltransferase.[EC:2.4.1.-]
K23237	-4.51476	0.0114501	.melR;.AraC.family.transcriptional.regulator,.melibiose.operon.regulatory.protein
K00841	-3.45719	0.0113107	.patA;.aminotransferase.[EC:2.6.1.-]
K03305	-2.17709	0.0112429	.TC.POT;.proton-dependent.oligopeptide.transporter,.POT.family
K21977	-3.9914	0.0111855	.coaB;.phosphopantothenate---cysteine.ligase.(CTP).[EC:6.3.2.5]
K09136	8.21152	0.0111599	.ycaO;.ribosomal.protein.S12.methylthiotransferase.accessory.factor
K01910	-4.42116	0.0110917	.citC;.[citrate.(pro-3S)-lyase].ligase.[EC:6.2.1.22]
K13919	-5.4568	0.0110082	.pduD;.propanediol.dehydratase.medium.subunit.[EC:4.2.1.28]
K03427	-1.59424	0.0109895	.hsdM;.type.I.restriction.enzyme.M.protein.[EC:2.1.1.72]
K08298	-3.21468	0.0109874	.caiB;.L-carnitine.CoA-transferase.[EC:2.8.3.21]
K06382	-5.54928	0.010982	.spoIIE;.stage.II.sporulation.protein.E.[EC:3.1.3.16]
K03758	2.89754	0.0109415	.arcD,.lysl,.lysP;.arginine:ornithine.antiporter./.lysine.permease
K22103	-5.06153	0.0108361	.glcR;.DeoR.family.transcriptional.regulator,.carbon.catabolite.repression.regulator
K07315	1.74602	0.0108252	.rsbU_P;.phosphoserine.phosphatase.RsbU/P.[EC:3.1.3.3]
K07075	-4.35373	0.0108252	.K07075;.uncharacterized.protein
K01840	-4.68364	0.0108213	.manB;.phosphomannomutase.[EC:5.4.2.8]
K03613	-3.57612	0.0108038	.rnfE;.H+/Na+-translocating.ferredoxin:NAD+.oxidoreductase.subunit.E
K00281	4.18727	0.0107991	.GLDC,.gcvP;.glycine.dehydrogenase.[EC:1.4.4.2]
K15894	-5.4925	0.0107551	.pseB,.wbjB;.UDP-N-acetylglucosamine.4,6-dehydratase/5-epimerase.[EC:4.2.1.115.5.1.3.-]
K02245	-3.39717	0.010645	.comGC;.competence.protein.ComGC
K06924	-6.36726	0.0105893	.K06924;.uncharacterized.protein
K14358	-5.27877	0.0105839	.SCRN;.secernin
K19545	-4.78154	0.0105778	.lnuA_C_D_E,.lin;.lincosamide.nucleotidyltransferase.A/C/D/E
K01274	-3.214	0.0105629	.pepV;.beta-Ala-Xaa.dipeptidase.[EC:3.4.13.-]
K01567	-6.13112	0.0105629	.pdaA;.peptidoglycan-N-acetylmuramic.acid.deacetylase.[EC:3.5.1.-]
K02300	4.559	0.0105241	.cyoD;.cytochrome.o.ubiquinol.oxidase.subunit.IV
K00096	-5.81416	0.0105241	.araM,.egsA;.glycerol-1-phosphate.dehydrogenase.[NAD(P)+].[EC:1.1.1.261]
K17245	-4.44515	0.0104252	.chiF;.putative.chitobiose.transport.system.permease.protein
K04027	-4.34326	0.0103602	.eutM;.ethanolamine.utilization.protein.EutM
K00242	5.00716	0.0102606	.sdhD,.frdD;.succinate.dehydrogenase./.fumarate.reductase,.membrane.anchor.subunit
K18909	-5.49473	0.0102404	.mepR;.MarR.family.transcriptional.regulator,.repressor.for.mepA
K07107	2.27854	0.0101538	.ybgC;.acyl-CoA.thioester.hydrolase.[EC:3.1.2.-]
K12529	-5.89355	0.0101252	.ygfM;.putative.selenate.reductase.FAD-binding.subunit
K07102	4.62922	0.0101207	.amgK;.N-acetylmuramate.1-kinase.[EC:2.7.1.221]
K01639	-4.97909	0.0100576	.E4.1.3.3,.nanA,.NPL;.N-acetylneuraminate.lyase.[EC:4.1.3.3]
K22226	-4.13754	0.0100557	.ahbC;.Fe-coproporphyrin.III.synthase
K09758	-5.75902	0.0100248	.asdA;.aspartate.4-decarboxylase.[EC:4.1.1.12]
K24041	-5.8984	0.00998908	.yxeI;.penicillin.V.amidase.[EC:3.5.1.11]
K05340	-3.26757	0.0099858	.glcU;.glucose.uptake.protein
K01744	-1.02321	0.00997473	.aspA;.aspartate.ammonia-lyase.[EC:4.3.1.1]
K15633	2.32716	0.00996243	.gpmI;.2,3-bisphosphoglycerate-independent.phosphoglycerate.mutase.[EC:5.4.2.12]
K15269	-4.77112	0.00992417	.pecM;.probable.blue.pigment.(indigoidine).exporter
K20265	-3.21849	0.00977162	.gadC;.glutamate:GABA.antiporter
K16950	-5.46304	0.00975621	.asrA;.anaerobic.sulfite.reductase.subunit.A
K07738	-1.80135	0.00966707	.nrdR;.transcriptional.repressor.NrdR
K01886	2.73465	0.00962376	.QARS,.glnS;.glutaminyl-tRNA.synthetase.[EC:6.1.1.18]
K15977	4.95532	0.00945458	.K15977;.putative.oxidoreductase
K22373	-6.43884	0.00931141	.larA;.lactate.racemase.[EC:5.1.2.1]
K09949	-5.53698	0.00928856	.lpxI;.UDP-2,3-diacylglucosamine.hydrolase.[EC:3.6.1.54]
K01303	-4.73942	0.00928856	.APEH;.acylaminoacyl-peptidase.[EC:3.4.19.1]
K20342	-4.83062	0.00928856	.comR;.HTH-type.transcriptional.regulator,.regulator.for.ComX
K00034	3.32941	0.00927316	.gdh;.glucose.1-dehydrogenase.[EC:1.1.1.47]
K00018	2.99084	0.00927285	.hprA;.glycerate.dehydrogenase.[EC:1.1.1.29]
K14623	-3.19793	0.00925897	.dinD;.DNA-damage-inducible.protein.D
K12294	-4.68172	0.00925897	.comD;.two-component.system,.LytTR.family,.sensor.histidine.kinase.ComD.[EC:2.7.13.3]
K01610	2.24777	0.00922764	.E4.1.1.49,.pckA;.phosphoenolpyruvate.carboxykinase.(ATP).[EC:4.1.1.49]
K00979	3.35264	0.00915973	.kdsB;.3-deoxy-manno-octulosonate.cytidylyltransferase.(CMP-KDO.synthetase).[EC:2.7.7.38]
K02454	5.70414	0.0090336	.gspE;.general.secretion.pathway.protein.E.[EC:7.4.2.8]
K07241	6.6454	0.00898795	.hoxN,.nixA;.nickel/cobalt.transporter.(NiCoT).family.protein
K07071	4.28306	0.00894057	.K07071;.uncharacterized.protein
K02012	2.56166	0.00872669	.afuA,.fbpA;.iron(III).transport.system.substrate-binding.protein
K25027	-5.73855	0.0086843	.btuC;.cobalamin.transport.system.permease.protein
K04086	-3.0252	0.00867969	.clpL;.ATP-dependent.Clp.protease.ATP-binding.subunit.ClpL
K02499	-3.88984	0.00866441	.yabN;.tetrapyrrole.methylase.family.protein./.MazG.family.protein
K00791	-1.54661	0.00862019	.miaA,.TRIT1;.tRNA.dimethylallyltransferase.[EC:2.5.1.75]
K07141	2.61223	0.00856861	.mocA;.molybdenum.cofactor.cytidylyltransferase.[EC:2.7.7.76]
K09976	-4.07925	0.00849039	.K09976;.uncharacterized.protein
K03411	-5.52907	0.00844031	.cheD;.chemotaxis.protein.CheD.[EC:3.5.1.44]
K00027	-4.71206	0.00843292	.ME2,.sfcA,.maeA;.malate.dehydrogenase.(oxaloacetate-decarboxylating).[EC:1.1.1.38]
K21463	-5.49173	0.00841197	.tcaA;.membrane-associated.protein.TcaA
K10709	-5.01902	0.00840448	.frlC;.fructoselysine.3-epimerase.[EC:5.1.3.41]
K19505	-4.80181	0.00840013	.gfrR;.sigma-54.dependent.transcriptional.regulator,.gfr.operon.transcriptional.activator
K02791	-4.35446	0.00839668	.malX;.maltose/glucose.PTS.system.EIICB.component.[EC:2.7.1.199.2.7.1.208]
K21512	10.7932	0.0083711	.gpA;.terminase,.large.subunit.[EC:3.1.21.4]
K01220	-2.6951	0.0083711	.E3.2.1.85,.lacG;.6-phospho-beta-galactosidase.[EC:3.2.1.85]
K02124	-6.0485	0.00835922	.ATPVK,.ntpK,.atpK;.V/A-type.H+/Na+-transporting.ATPase.subunit.K
K17363	-2.67962	0.00835567	.urdA;.urocanate.reductase.[EC:1.3.99.33]
K22994	-5.07305	0.00831297	.pelX;.pectate.disaccharide-lyase.[EC:4.2.2.9]
K02348	5.28018	0.00829963	.elaA;.ElaA.protein
K13051	-5.33177	0.00828984	.ASRGL1,.iaaA;.L-asparaginase./.beta-aspartyl-peptidase.[EC:3.5.1.1.3.4.19.5]
K07474	-4.00717	0.00814066	.xtmA;.phage.terminase.small.subunit
K01192	-8.51935	0.00812194	.E3.2.1.25,.MANBA,.manB;.beta-mannosidase.[EC:3.2.1.25]
K14698	1.89894	0.00797995	.irtA,.ybtP;.ATP-binding.cassette,.subfamily.B,.bacterial.IrtA/YbtP.[EC:7.-.-.-]
K03817	-6.17676	0.00789394	.rimL;.ribosomal-protein-serine.acetyltransferase.[EC:2.3.1.-]
K17244	-4.5919	0.00788977	.chiE;.putative.chitobiose.transport.system.substrate-binding.protein
K03708	-3.50112	0.0078319	.ctsR;.transcriptional.regulator.of.stress.and.heat.shock.response
K02837	2.0622	0.0078128	.prfC;.peptide.chain.release.factor.3
K02800	-4.26468	0.00770797	.mtlA,.cmtA;.mannitol.PTS.system.EIICBA.or.EIICB.component.[EC:2.7.1.197]
K03978	1.66576	0.00769715	.engB;.GTP-binding.protein
K03602	-2.62051	0.00769715	.xseB;.exodeoxyribonuclease.VII.small.subunit.[EC:3.1.11.6]
K03579	4.44515	0.00766185	.hrpB;.ATP-dependent.helicase.HrpB.[EC:3.6.4.13]
K09123	-5.24575	0.00758946	.lhpI;.cis-L-3-hydroxyproline.dehydratase.[EC:4.2.1.171]
K01783	-1.19333	0.00755797	.rpe,.RPE;.ribulose-phosphate.3-epimerase.[EC:5.1.3.1]
K02621	1.80728	0.00754986	.parC;.topoisomerase.IV.subunit.A.[EC:5.6.2.2]
K14475	3.55884	0.0075459	.ICP;.inhibitor.of.cysteine.peptidase
K20491	-3.19521	0.00751804	.nisE,.spaE,.cprB,.epiE;.lantibiotic.transport.system.permease.protein
K10563	2.1056	0.00750618	.mutM,.fpg;.formamidopyrimidine-DNA.glycosylase.[EC:3.2.2.23.4.2.99.18]
K03315	-6.05431	0.00741843	.nhaC;.Na+:H+.antiporter,.NhaC.family
K14058	2.47496	0.00737459	.ttcA;.tRNA.2-thiocytidine.biosynthesis.protein.TtcA
K10038	-2.89963	0.00715934	.glnQ;.glutamine.transport.system.ATP-binding.protein.[EC:7.4.2.1]
K03474	4.17495	0.00714198	.pdxJ;.pyridoxine.5-phosphate.synthase.[EC:2.6.99.2]
K02835	-1.37436	0.00712239	.prfA,.MTRF1,.MRF1;.peptide.chain.release.factor.1
K01163	-6.36767	0.00710514	.K01163;.uncharacterized.protein
K06001	-4.42329	0.00708001	.trpB;.tryptophan.synthase.beta.chain.[EC:4.2.1.20]
K03649	7.02794	0.00707479	.mug;.double-stranded.uracil-DNA.glycosylase.[EC:3.2.2.28]
K02120	-5.34273	0.00704597	.ATPVD,.ntpD,.atpD;.V/A-type.H+/Na+-transporting.ATPase.subunit.D
K18349	-5.04977	0.00697238	.vanRC,.vanRE,.vanRG;.two-component.system,.OmpR.family,.response.regulator.VanR
K00244	-2.25638	0.00692594	.frdA;.fumarate.reductase.flavoprotein.subunit.[EC:1.3.5.4]
K16905	-5.599	0.00689687	.K16905;.fluoroquinolone.transport.system.permease.protein
K25156	-4.93517	0.00689687	.evrA;.viologen.exporter.family.transport.system.ATP-binding.protein
K01546	2.64846	0.00688639	.kdpA;.potassium-transporting.ATPase.potassium-binding.subunit
K10710	-3.79952	0.00685141	.frlD;.fructoselysine.6-kinase.[EC:2.7.1.218]
K18095	-5.26038	0.00683633	.mexY,.amrB;.multidrug.efflux.pump
K23508	-3.9762	0.00683633	.ytfQ;.galactofuranose.transport.system.substrate-binding.protein
K18904	4.4284	0.00683633	.nodT,.ameC;.outer.membrane.protein,.multidrug.efflux.system
K18843	-1.26664	0.00682433	.hicB;.antitoxin.HicB
K13921	-4.81646	0.00679136	.pduQ;.1-propanol.dehydrogenase
K11751	-3.00091	0.0067783	.ushA;.5'-nucleotidase./.UDP-sugar.diphosphatase.[EC:3.1.3.5.3.6.1.45]
K02558	3.77446	0.00677704	.mpl;.UDP-N-acetylmuramate:.L-alanyl-gamma-D-glutamyl-meso-diaminopimelate.ligase.[EC:6.3.2.45]
K01281	-3.11803	0.00677087	.pepX;.X-Pro.dipeptidyl-peptidase.[EC:3.4.14.11]
K01104	-5.70818	0.00676878	.E3.1.3.48;.protein-tyrosine.phosphatase.[EC:3.1.3.48]
K16238	8.48746	0.00670082	.eat,.eutP;.ethanolamine.permease
K01751	-5.54173	0.00657041	.E4.3.1.15;.diaminopropionate.ammonia-lyase.[EC:4.3.1.15]
K20810	-5.47969	0.00655616	.mqnX;.aminodeoxyfutalosine.deaminase.[EC:3.5.4.40]
K06921	-5.19611	0.00654407	.K06921;.uncharacterized.protein
K02240	-3.54813	0.0065263	.comFA;.competence.protein.ComFA
K00425	2.78237	0.00650487	.cydA;.cytochrome.bd.ubiquinol.oxidase.subunit.I.[EC:7.1.1.7]
K18350	-3.87779	0.00650487	.vanSC,.vanSE,.vanSG;.two-component.system,.OmpR.family,.sensor.histidine.kinase.VanS.[EC:2.7.13.3]
K03191	-6.80036	0.00650487	.ureI;.acid-activated.urea.channel
K01218	-5.04327	0.00645147	.gmuG;.mannan.endo-1,4-beta-mannosidase.[EC:3.2.1.78]
K03098	4.80258	0.00643871	.APOD;.apolipoprotein.D.and.lipocalin.family.protein
K02103	-3.22864	0.00639236	.araR;.GntR.family.transcriptional.regulator,.arabinose.operon.transcriptional.repressor
K00170	-4.18447	0.00633945	.porB;.pyruvate.ferredoxin.oxidoreductase.beta.subunit.[EC:1.2.7.1]
K01419	2.91925	0.00628904	.hslV,.clpQ;.ATP-dependent.HslUV.protease,.peptidase.subunit.HslV.[EC:3.4.25.2]
K23253	-5.24215	0.00624226	.putR;.PucR.family.transcriptional.regulator,.proline-responsive.transcriptional.activator
K01676	4.64709	0.0061635	.E4.2.1.2A,.fumA,.fumB;.fumarate.hydratase,.class.I.[EC:4.2.1.2]
K01678	-5.11663	0.00611926	.E4.2.1.2AB,.fumB;.fumarate.hydratase.subunit.beta.[EC:4.2.1.2]
K02248	-3.4683	0.00611374	.comGF;.competence.protein.ComGF
K20490	-4.2484	0.00609928	.nisF,.spaF,.cprA,.epiF;.lantibiotic.transport.system.ATP-binding.protein
K07164	-5.37915	0.00608984	.K07164;.uncharacterized.protein
K14441	2.4761	0.00606083	.rimO;.ribosomal.protein.S12.methylthiotransferase.[EC:2.8.4.4]
K03481	-2.69305	0.00605698	.glvR;.RpiR.family.transcriptional.regulator,.glv.operon.transcriptional.regulator
K03558	2.24922	0.00604603	.cvpA;.membrane.protein.required.for.colicin.V.production
K00005	-3.53228	0.00602097	.gldA;.glycerol.dehydrogenase.[EC:1.1.1.6]
K09769	-5.6038	0.00599218	.ymdB;.2',3'-cyclic-nucleotide.2'-phosphodiesterase.[EC:3.1.4.16]
K00794	2.88769	0.00590025	.ribH,.RIB4;.6,7-dimethyl-8-ribityllumazine.synthase.[EC:2.5.1.78]
K06885	-3.19496	0.00587063	.K06885;.uncharacterized.protein
K00951	2.76616	0.00580219	.relA;.GTP.pyrophosphokinase.[EC:2.7.6.5]
K06211	1.94623	0.00572195	.nadR;.HTH-type.transcriptional.regulator,.transcriptional.repressor.of.NAD.biosynthesis.genes.[EC:2.7.7.1.2.7.1.22]
K04480	-6.33787	0.00568952	.mtaB;.methanol---5-hydroxybenzimidazolylcobamide.Co-methyltransferase.[EC:2.1.1.90]
K06907	6.24468	0.00564352	.K06907;.uncharacterized.protein
K00259	-5.04567	0.00558735	.ald;.alanine.dehydrogenase.[EC:1.4.1.1]
K23657	-5.19433	0.0055447	.nleB;.T3SS.secreted.effector.NleB
K09692	-6.20537	0.00554397	.tagG;.teichoic.acid.transport.system.permease.protein
K00383	1.82892	0.00551287	.GSR,.gor;.glutathione.reductase.(NADPH).[EC:1.8.1.7]
K02119	-4.60478	0.00549076	.ATPVC,.ntpC,.atpC;.V/A-type.H+/Na+-transporting.ATPase.subunit.C
K03665	-1.60205	0.00549076	.hflX;.GTPase
K03321	2.80227	0.0054614	.TC.SULP;.sulfate.permease,.SulP.family
K06193	2.13222	0.00544399	.phnA;.protein.PhnA
K01903	4.1575	0.00543247	.sucC;.succinyl-CoA.synthetase.beta.subunit.[EC:6.2.1.5]
K01749	2.17535	0.00536973	.hemC,.HMBS;.hydroxymethylbilane.synthase.[EC:2.5.1.61]
K01935	2.8595	0.00536748	.bioD;.dethiobiotin.synthetase.[EC:6.3.3.3]
K22465	-5.75347	0.00530843	.bzaA_B;.5-hydroxybenzimidazole.synthase.[EC:4.1.99.23]
K06609	-5.89925	0.00528921	.iolT;.MFS.transporter,.SP.family,.major.inositol.transporter
K00020	3.25135	0.00528101	.HIBADH,.mmsB;.3-hydroxyisobutyrate.dehydrogenase.[EC:1.1.1.31]
K02527	4.45181	0.00527844	.kdtA,.waaA;.3-deoxy-D-manno-octulosonic-acid.transferase.[EC:2.4.99.12.2.4.99.13.2.4.99.14.2.4.99.15]
K00862	-5.78966	0.0052464	.eryA;.erythritol.kinase.(D-erythritol.1-phosphate-forming).[EC:2.7.1.215]
K05367	5.50372	0.00521267	.pbpC;.penicillin-binding.protein.1C.[EC:2.4.1.129]
K02001	3.35929	0.00520503	.proW;.glycine.betaine/proline.transport.system.permease.protein
K01613	3.23886	0.00519944	.psd,.PISD;.phosphatidylserine.decarboxylase.[EC:4.1.1.65]
K06409	-5.45332	0.00519586	.spoVB;.stage.V.sporulation.protein.B
K01092	3.90802	0.00510659	.E3.1.3.25,.IMPA,.suhB;.myo-inositol-1(or.4)-monophosphatase.[EC:3.1.3.25]
K01500	-5.04589	0.00507883	.fchA;.methenyltetrahydrofolate.cyclohydrolase.[EC:3.5.4.9]
K03781	5.12406	0.00506315	.katE,.CAT,.catB,.srpA;.catalase.[EC:1.11.1.6]
K02914	-4.88354	0.00506315	.RP-L34,.MRPL34,.rpmH;.large.subunit.ribosomal.protein.L34
K21467	-4.706	0.00506315	.pbpC;.penicillin-binding.protein.3
K18704	-4.04505	0.00501551	.tarL;.CDP-ribitol.ribitolphosphotransferase./.teichoic.acid.ribitol-phosphate.polymerase.[EC:2.7.8.14.2.7.8.47]
K21900	2.94285	0.00498181	.cysL;.LysR.family.transcriptional.regulator,.transcriptional.activator.of.the.cysJI.operon
K01579	-5.08409	0.00498181	.panD;.aspartate.1-decarboxylase.[EC:4.1.1.11]
K06206	2.7863	0.00496081	.sfsA;.sugar.fermentation.stimulation.protein.A
K25148	-3.82162	0.00493113	.berA;.beta-exotoxin.I.transport.system.ATP-binding.protein
K01155	-5.29025	0.00490949	.E3.1.21.4;.type.II.restriction.enzyme.[EC:3.1.21.4]
K18369	-5.48865	0.0048189	.adh2;.alcohol.dehydrogenase.[EC:1.1.1.-]
K24948	-5.80658	0.00480094	.yknZ,.yvrN;.antimicrobial.peptide.resistance.transport.system.permease.protein
K06993	-5.1491	0.00477755	.K06993;.ribonuclease.H-related.protein
K16869	4.12627	0.00475716	.lipL;.octanoyl-[GcvH]:protein.N-octanoyltransferase.[EC:2.3.1.204]
K14540	-3.47492	0.0047504	.rbgA;.ribosome.biogenesis.GTPase.A
K05306	3.61575	0.0047049	.phnX;.phosphonoacetaldehyde.hydrolase.[EC:3.11.1.1]
K07340	3.13488	0.00467085	.ybbJ;.inner.membrane.protein
K01953	2.41979	0.00465071	.asnB,.ASNS;.asparagine.synthase.(glutamine-hydrolysing).[EC:6.3.5.4]
K18678	-5.02528	0.00462442	.VTE5;.phytol.kinase.[EC:2.7.1.182]
K19956	-5.27737	0.00460493	.sorE;.L-sorbose.1-phosphate.reductase.[EC:1.1.1.-]
K02456	4.1467	0.00455288	.gspG;.general.secretion.pathway.protein.G
K18918	3.36081	0.00454234	.relB;.RHH-type.transcriptional.regulator,.rel.operon.repressor./.antitoxin.RelB
K02303	2.6237	0.00453991	.cobA;.uroporphyrin-III.C-methyltransferase.[EC:2.1.1.107]
K09001	5.75263	0.00452393	.anmK;.anhydro-N-acetylmuramic.acid.kinase.[EC:2.7.1.170]
K06884	5.66091	0.00450977	.K06884;.uncharacterized.protein
K09700	-5.88892	0.00449914	.K09700;.uncharacterized.protein
K02574	-3.14564	0.00448381	.napH;.ferredoxin-type.protein.NapH
K03737	-4.08143	0.00448038	.por,.nifJ;.pyruvate-ferredoxin/flavodoxin.oxidoreductase.[EC:1.2.7.1.1.2.7.-]
K04758	-3.08089	0.00447503	.feoA;.ferrous.iron.transport.protein.A
K07646	2.55305	0.00447316	.kdpD;.two-component.system,.OmpR.family,.sensor.histidine.kinase.KdpD.[EC:2.7.13.3]
K00703	1.45175	0.00436656	.glgA;.starch.synthase.[EC:2.4.1.21]
K16870	1.95851	0.00431683	.wbbL;.N-acetylglucosaminyl-diphospho-decaprenol.L-rhamnosyltransferase.[EC:2.4.1.289]
K03753	-3.95024	0.00428111	.mobB;.molybdopterin-guanine.dinucleotide.biosynthesis.adapter.protein
K12960	3.80563	0.00425849	.mtaD;.5-methylthioadenosine/S-adenosylhomocysteine.deaminase.[EC:3.5.4.31.3.5.4.28]
K13789	3.17187	0.00421312	.GGPS;.geranylgeranyl.diphosphate.synthase,.type.II.[EC:2.5.1.1.2.5.1.10.2.5.1.29]
K14170	2.27849	0.00419058	.pheA;.chorismate.mutase./.prephenate.dehydratase.[EC:5.4.99.5.4.2.1.51]
K11737	3.51215	0.00418527	.cycA;.D-serine/D-alanine/glycine.transporter
K05939	4.50056	0.00416875	.aas;.acyl-[acyl-carrier-protein]-phospholipid.O-acyltransferase./.long-chain-fatty-acid--[acyl-carrier-protein].ligase.[EC:2.3.1.40.6.2.1.20]
K19430	-5.98502	0.00412016	.epsN;.pyridoxal.phosphate-dependent.aminotransferase.EpsN.[EC:2.6.1.-]
K00917	-2.88384	0.00412016	.lacC;.tagatose.6-phosphate.kinase.[EC:2.7.1.144]
K16907	-5.04814	0.00410638	.K16907;.fluoroquinolone.transport.system.ATP-binding.protein.[EC:7.6.2.-]
K02072	-1.00515	0.00407593	.metI;.D-methionine.transport.system.permease.protein
K03530	1.95649	0.00406513	.hupB;.DNA-binding.protein.HU-beta
K13280	-4.70668	0.0040635	.SEC11,.sipW;.signal.peptidase.I.[EC:3.4.21.89]
K03667	3.41571	0.00405891	.hslU;.ATP-dependent.HslUV.protease.ATP-binding.subunit.HslU
K09767	3.05483	0.00405891	.yajQ;.cyclic-di-GMP-binding.protein
K24950	-4.32582	0.00405767	.yknX,.yvrP;.membrane.fusion.protein,.antimicrobial.resistance.system
K23778	6.28051	0.00399476	.rcdA;.TetR/AcrR.family.transcriptional.regulator,.regulator.of.biofilm.formation.and.stress.response
K19302	2.14281	0.00398886	.bcrC;.undecaprenyl-diphosphatase.[EC:3.6.1.27]
K05807	4.63441	0.00397608	.bamD;.outer.membrane.protein.assembly.factor.BamD
K05521	-4.36888	0.00396882	.draG;.ADP-ribosyl-[dinitrogen.reductase].hydrolase.[EC:3.2.2.24]
K15532	-5.4731	0.00396882	.yteR,.yesR;.unsaturated.rhamnogalacturonyl.hydrolase.[EC:3.2.1.172]
K06350	-4.78578	0.00394672	.kipA;.antagonist.of.KipI
K01814	1.9627	0.00394346	.hisA;.phosphoribosylformimino-5-aminoimidazole.carboxamide.ribotide.isomerase.[EC:5.3.1.16]
K01693	1.69193	0.00393291	.hisB;.imidazoleglycerol-phosphate.dehydratase.[EC:4.2.1.19]
K09808	4.71591	0.00392423	.lolC_E;.lipoprotein-releasing.system.permease.protein
K00595	2.54021	0.00390528	.cobL-cbiET;.precorrin-6B.C5,15-methyltransferase./.cobalt-precorrin-6B.C5,C15-methyltransferase.[EC:2.1.1.132.2.1.1.289.2.1.1.196]
K06351	-5.665	0.00390528	.kipI;.inhibitor.of.KinA
K07533	-3.29048	0.00389608	.prsA;.foldase.protein.PrsA.[EC:5.2.1.8]
K07316	-3.84685	0.00388966	.mod;.adenine-specific.DNA-methyltransferase.[EC:2.1.1.72]
K02573	-3.72827	0.00386132	.napG;.ferredoxin-type.protein.NapG
K02246	-3.23641	0.0038412	.comGD;.competence.protein.ComGD
K18139	5.78196	0.00383379	.oprM,.emhC,.ttgC,.cusC,.adeK,.smeF,.mtrE,.cmeC,.gesC;.outer.membrane.protein,.multidrug.efflux.system
K02188	-4.06796	0.00382407	.cbiD;.cobalt-precorrin-5B.(C1)-methyltransferase.[EC:2.1.1.195]
K04767	-3.98832	0.00379799	.acuB;.acetoin.utilization.protein.AcuB
K01819	-3.4937	0.00377827	.E5.3.1.26,.lacA,.lacB;.galactose-6-phosphate.isomerase.[EC:5.3.1.26]
K00946	3.75014	0.00377558	.thiL;.thiamine-monophosphate.kinase.[EC:2.7.4.16]
K18941	-4.34658	0.00377558	.arlR;.two-component.system,.OmpR.family,.response.regulator.ArlR
K10201	-5.63141	0.00372967	.ngcF;.N-acetylglucosamine.transport.system.permease.protein
K00029	2.72626	0.00370936	.E1.1.1.40,.maeB;.malate.dehydrogenase.(oxaloacetate-decarboxylating)(NADP+).[EC:1.1.1.40]
K02610	6.1167	0.0036485	.paaB;.ring-1,2-phenylacetyl-CoA.epoxidase.subunit.PaaB
K03616	2.70829	0.00361819	.rnfB;.H+/Na+-translocating.ferredoxin:NAD+.oxidoreductase.subunit.B.[EC:7.1.1.11.7.2.1.2]
K15553	7.23579	0.00357833	.ssuA;.sulfonate.transport.system.substrate-binding.protein
K12990	-6.62273	0.00355179	.rfbF,.rhlC;.rhamnosyltransferase.[EC:2.4.1.-]
K20488	-3.6598	0.00355179	.nisR,.spaR;.two-component.system,.OmpR.family,.lantibiotic.biosynthesis.response.regulator.NisR/SpaR
K03976	-1.3322	0.00354218	.ybaK,.ebsC;.Cys-tRNA(Pro)/Cys-tRNA(Cys).deacylase.[EC:3.1.1.-]
K01493	-3.34368	0.0035009	.comEB;.dCMP.deaminase.[EC:3.5.4.12]
K00537	2.26061	0.00349025	.arsC;.arsenate.reductase.(glutaredoxin).[EC:1.20.4.1]
K00848	-2.73105	0.003475	.rhaB;.rhamnulokinase.[EC:2.7.1.5]
K09765	-3.76709	0.00346972	.queH;.epoxyqueuosine.reductase.[EC:1.17.99.6]
K18581	-5.6959	0.00346455	.ugl;.unsaturated.chondroitin.disaccharide.hydrolase.[EC:3.2.1.180]
K13895	5.15439	0.00336562	.yejE;.microcin.C.transport.system.permease.protein
K22900	2.59551	0.00327159	.TRMO,.trmO;.tRNA.(adenine37-N6)-methyltransferase.[EC:2.1.1.-]
K16651	-5.54132	0.00326315	.pduX;.L-threonine.kinase.[EC:2.7.1.177]
K00548	3.13846	0.00325591	.metH,.MTR;.5-methyltetrahydrofolate--homocysteine.methyltransferase.[EC:2.1.1.13]
K03095	-2.87334	0.00324839	.sprL;.SprT-like.protein
K05934	-4.848	0.00323972	.cobJ,.cbiH;.precorrin-3B.C17-methyltransferase./.cobalt-factor.III.methyltransferase.[EC:2.1.1.131.2.1.1.272]
K08987	-3.13441	0.00320599	.K08987;.putative.membrane.protein
K01023	-5.94343	0.003117	.assT;.arylsulfate.sulfotransferase.[EC:2.8.2.22]
K00639	-4.33442	0.00310458	.kbl,.GCAT;.glycine.C-acetyltransferase.[EC:2.3.1.29]
K01715	-5.06359	0.00309869	.crt;.enoyl-CoA.hydratase.[EC:4.2.1.17]
K22129	-4.98457	0.00308513	.dtnK,.denK;.D-threonate/D-erythronate.kinase.[EC:2.7.1.219.2.7.1.220]
K03521	2.21867	0.00305179	.fixA,.etfB;.electron.transfer.flavoprotein.beta.subunit
K07652	-5.12511	0.00304475	.vicK;.two-component.system,.OmpR.family,.sensor.histidine.kinase.VicK.[EC:2.7.13.3]
K05560	6.2385	0.00301646	.phaC;.multicomponent.K+:H+.antiporter.subunit.C
K03642	4.53786	0.00299978	.rlpA;.rare.lipoprotein.A
K06972	-4.40906	0.00299318	.PITRM1,.PreP,.CYM1;.presequence.protease.[EC:3.4.24.-]
K01635	-2.93818	0.00294605	.lacD;.tagatose.1,6-diphosphate.aldolase.[EC:4.1.2.40]
K07492	-3.33714	0.00291308	.K07492;.putative.transposase
K02191	-6.03493	0.00291156	.cbiT;.cobalt-precorrin-6B.(C15)-methyltransferase.[EC:2.1.1.196]
K06166	6.14857	0.0029018	.phnG;.alpha-D-ribose.1-methylphosphonate.5-triphosphate.synthase.subunit.PhnG.[EC:2.7.8.37]
K02197	3.83264	0.00285691	.ccmE;.cytochrome.c-type.biogenesis.protein.CcmE
K09892	6.38154	0.00280799	.zapB;.cell.division.protein.ZapB
K14347	3.72364	0.00277996	.SLC10A7,.P7;.solute.carrier.family.10.(sodium/bile.acid.cotransporter),.member.7
K07469	-5.72483	0.00277996	.mop;.aldehyde.oxidoreductase.[EC:1.2.99.7]
K21898	-6.39477	0.00276259	.orr;.ornithine.racemase.[EC:5.1.1.12]
K03617	-5.81978	0.00276017	.rnfA;.H+/Na+-translocating.ferredoxin:NAD+.oxidoreductase.subunit.A
K10441	2.58846	0.00271959	.rbsA;.ribose.transport.system.ATP-binding.protein.[EC:7.5.2.7]
K25284	-5.82095	0.00271724	.yclN,.ceuB;.iron-siderophore.transport.system.permease.protein
K05946	-5.55018	0.00271724	.tagA,.tarA;.N-acetylglucosaminyldiphosphoundecaprenol.N-acetyl-beta-D-mannosaminyltransferase.[EC:2.4.1.187]
K19972	-5.45958	0.00266674	.psaC,.scaB,.sloB;.manganese/zinc.transport.system.permease.protein
K09963	-4.13169	0.00265787	.K09963;.uncharacterized.protein
K04744	4.7172	0.00264711	.lptD,.imp,.ostA;.LPS-assembly.protein
K08974	-2.86909	0.00264336	.K08974;.putative.membrane.protein
K00658	4.19396	0.00263317	.DLST,.sucB;.2-oxoglutarate.dehydrogenase.E2.component.(dihydrolipoamide.succinyltransferase).[EC:2.3.1.61]
K06165	4.72042	0.00261549	.phnH;.alpha-D-ribose.1-methylphosphonate.5-triphosphate.synthase.subunit.PhnH.[EC:2.7.8.37]
K08600	-3.86267	0.00260492	.srtB;.sortase.B.[EC:3.4.22.71]
K06196	-3.83632	0.00260458	.ccdA;.cytochrome.c-type.biogenesis.protein
K17624	-4.81557	0.00260216	.engCP,.engBF,.endoEF;.endo-alpha-N-acetylgalactosaminidase.[EC:3.2.1.97]
K04656	-3.30756	0.0025995	.hypF;.hydrogenase.maturation.protein.HypF
K10037	-3.96282	0.00258434	.glnP;.glutamine.transport.system.permease.protein
K06969	2.52248	0.00257874	.rlmI;.23S.rRNA.(cytosine1962-C5)-methyltransferase.[EC:2.1.1.191]
K07679	10.0294	0.00257033	.evgS,.bvgS;.two-component.system,.NarL.family,.sensor.histidine.kinase.EvgS.[EC:2.7.13.3]
K00803	-4.17073	0.00256013	.AGPS,.agpS;.alkyldihydroxyacetonephosphate.synthase.[EC:2.5.1.26]
K01989	-3.58169	0.00254332	.K01989;.putative.tryptophan/tyrosine.transport.system.substrate-binding.protein
K09116	-5.9003	0.00254332	.K09116;.damage-control.phosphatase,.subfamily.I.[EC:3.1.3.-]
K13497	-4.90455	0.00253828	.trpGD;.anthranilate.synthase/phosphoribosyltransferase.[EC:4.1.3.27.2.4.2.18]
K09699	4.12873	0.0025064	.DBT,.bkdB;.2-oxoisovalerate.dehydrogenase.E2.component.(dihydrolipoyl.transacylase).[EC:2.3.1.168]
K18815	-6.32465	0.002493	.aac6-I;.aminoglycoside.6'-N-acetyltransferase.I.[EC:2.3.1.82]
K09458	2.07429	0.00247116	.fabF,.OXSM,.CEM1;.3-oxoacyl-[acyl-carrier-protein].synthase.II.[EC:2.3.1.179]
K01914	-3.12017	0.00247099	.asnA;.aspartate--ammonia.ligase.[EC:6.3.1.1]
K11690	3.19166	0.00246525	.dctM;.C4-dicarboxylate.transporter,.DctM.subunit
K02190	-6.2441	0.00246404	.cbiK;.sirohydrochlorin.cobaltochelatase.[EC:4.99.1.3]
K08981	-3.95476	0.00245263	.K08981;.putative.membrane.protein
K00364	-2.19595	0.00245263	.guaC,.GMPR;.GMP.reductase.[EC:1.7.1.7]
K03713	-4.74951	0.00245263	.glnR;.MerR.family.transcriptional.regulator,.glutamine.synthetase.repressor
K00169	-3.73092	0.00244633	.porA;.pyruvate.ferredoxin.oxidoreductase.alpha.subunit.[EC:1.2.7.1]
K09690	-5.21192	0.00244055	.wzm,.rfbA;.lipopolysaccharide.transport.system.permease.protein
K03797	3.39765	0.0024343	.E3.4.21.102,.prc,.ctpA;.carboxyl-terminal.processing.protease.[EC:3.4.21.102]
K02075	2.49614	0.00242982	.ABC.ZM.P;.zinc/manganese.transport.system.permease.protein
K07570	-4.46033	0.00241286	.GSP13;.general.stress.protein.13
K06209	-6.74947	0.00240708	.pheB;.chorismate.mutase.[EC:5.4.99.5]
K19510	-5.01301	0.00239093	.gfrF;.fructoselysine-6-phosphate.deglycase
K01208	-5.65129	0.00234291	.cd,.ma,.nplT;.cyclomaltodextrinase./.maltogenic.alpha-amylase./.neopullulanase.[EC:3.2.1.54.3.2.1.133.3.2.1.135]
K06204	5.13176	0.00233209	.dksA;.DnaK.suppressor.protein
K01547	2.81515	0.00230918	.kdpB;.potassium-transporting.ATPase.ATP-binding.subunit.[EC:7.2.2.6]
K25152	-7.29156	0.00230918	.gldA;.gliding.motility-associated.transport.system.ATP-binding.protein
K18829	5.90898	0.00229466	.mvpT,.vapB;.antitoxin.VapB
K00172	-4.23868	0.00225795	.porC,.porG;.pyruvate.ferredoxin.oxidoreductase.gamma.subunit.[EC:1.2.7.1]
K06180	-1.44611	0.00225606	.rluD;.23S.rRNA.pseudouridine1911/1915/1917.synthase.[EC:5.4.99.23]
K12269	-4.65346	0.0022549	.asp2;.accessory.secretory.protein.Asp2
K01160	-3.12605	0.00224016	.rusA;.crossover.junction.endodeoxyribonuclease.RusA.[EC:3.1.21.10]
K15554	7.85415	0.00222706	.ssuC;.sulfonate.transport.system.permease.protein
K11051	-5.24721	0.00220158	.cylB;.multidrug/hemolysin.transport.system.permease.protein
K04031	-5.31092	0.00219315	.eutS;.ethanolamine.utilization.protein.EutS
K00024	-5.10255	0.00215659	.mdh;.malate.dehydrogenase.[EC:1.1.1.37]
K06864	-5.69025	0.00215365	.larE;.pyridinium-3,5-biscarboxylic.acid.mononucleotide.sulfurtransferase.[EC:4.4.1.37]
K15051	-3.46751	0.00214158	.endA;.DNA-entry.nuclease
K10208	-5.35516	0.00214158	.crtM;.4,4'-diapophytoene.synthase.[EC:2.5.1.96]
K19167	-5.61445	0.00212253	.abiQ;.protein.AbiQ
K09158	6.36315	0.00212222	.K09158;.uncharacterized.protein
K21904	6.40905	0.00209087	.smtA;.metallothionein
K05895	2.16594	0.00208882	.cobK-cbiJ;.precorrin-6A/cobalt-precorrin-6A.reductase.[EC:1.3.1.54.1.3.1.106]
K03522	2.01778	0.00208372	.fixB,.etfA;.electron.transfer.flavoprotein.alpha.subunit
K06923	2.61127	0.00208041	.K06923;.uncharacterized.protein
K01261	-4.58122	0.00208041	.pepA;.glutamyl.aminopeptidase.[EC:3.4.11.7]
K02671	7.41449	0.00206834	.pilV;.type.IV.pilus.assembly.protein.PilV
K05781	4.29533	0.00206123	.phnK;.putative.phosphonate.transport.system.ATP-binding.protein
K14761	-4.76628	0.00205765	.ybcJ;.ribosome-associated.protein
K01711	3.57557	0.00202898	.gmd,.GMDS;.GDPmannose.4,6-dehydratase.[EC:4.2.1.47]
K09142	-3.53527	0.00201829	.SPOUT1;.methyltransferase.[EC:2.1.1.-]
K04720	-5.96073	0.00199935	.cobD;.threonine-phosphate.decarboxylase.[EC:4.1.1.81]
K00850	-2.62753	0.00198059	.pfkA,.PFK;.6-phosphofructokinase.1.[EC:2.7.1.11]
K18205	-4.32173	0.00197819	.hypBA1;.non-reducing.end.beta-L-arabinofuranosidase.[EC:3.2.1.185]
K25154	-6.79826	0.00197488	.evrC;.viologen.exporter.family.transport.system.permease.protein
K00625	-3.53455	0.00197355	.E2.3.1.8,.pta;.phosphate.acetyltransferase.[EC:2.3.1.8]
K00684	4.07901	0.00197029	.aat;.leucyl/phenylalanyl-tRNA---protein.transferase.[EC:2.3.2.6]
K09698	-3.36731	0.00197029	.gltX;.nondiscriminating.glutamyl-tRNA.synthetase.[EC:6.1.1.24]
K12251	3.17234	0.00193707	.aguB;.N-carbamoylputrescine.amidase.[EC:3.5.1.53]
K14983	-3.28057	0.00191927	.ciaR;.two-component.system,.OmpR.family,.response.regulator.CiaR
K23060	-3.35429	0.00189533	.artR,.artM;.arginine/lysine/histidine.transport.system.ATP-binding.protein.[EC:7.4.2.1]
K09117	-6.21451	0.00188485	.K09117;.uncharacterized.protein
K03429	-4.33772	0.00188191	.ugtP;.processive.1,2-diacylglycerol.beta-glucosyltransferase.[EC:2.4.1.315]
K18940	-5.21834	0.00187811	.arlS;.two-component.system,.OmpR.family,.sensor.histidine.kinase.ArlS.[EC:2.7.13.3]
K06973	-4.5368	0.00187363	.K06973;.uncharacterized.protein
K01817	1.99764	0.0018701	.trpF;.phosphoribosylanthranilate.isomerase.[EC:5.3.1.24]
K15986	-4.17722	0.00186872	.ppaC;.manganese-dependent.inorganic.pyrophosphatase.[EC:3.6.1.1]
K03615	-4.25417	0.00184332	.rnfC;.H+/Na+-translocating.ferredoxin:NAD+.oxidoreductase.subunit.C.[EC:7.1.1.11.7.2.1.2]
K01551	-3.7902	0.00176046	.arsA,.ASNA1,.GET3;.arsenite/tail-anchored.protein-transporting.ATPase.[EC:7.3.2.7.7.3.-.-]
K07062	-1.58663	0.00174988	.fitB;.toxin.FitB.[EC:3.1.-.-]
K12257	-5.55527	0.00174359	.secDF;.SecD/SecF.fusion.protein
K00333	-5.46203	0.00173907	.nuoD;.NADH-quinone.oxidoreductase.subunit.D.[EC:7.1.1.2]
K07452	-6.37779	0.00173889	.mcrB;.5-methylcytosine-specific.restriction.enzyme.B.[EC:3.1.21.-]
K06971	-5.40499	0.0016879	.K06971;.uncharacterized.protein
K05833	-3.98657	0.00167164	.K05833;.putative.tryptophan/tyrosine.transport.system.ATP-binding.protein
K03710	2.1082	0.00167031	.K03710;.GntR.family.transcriptional.regulator
K07397	2.78661	0.00163872	.yhfA;.putative.redox.protein
K03784	-3.98909	0.00162432	.deoD;.purine-nucleoside.phosphorylase.[EC:2.4.2.1]
K01598	-2.87339	0.0016152	.PPCDC,.coaC;.phosphopantothenoylcysteine.decarboxylase.[EC:4.1.1.36]
K06904	-4.74005	0.00159844	.K06904;.uncharacterized.protein
K25150	-5.47248	0.00158059	.narA;.polyether.ionophore.transport.system.ATP-binding.protein
K19088	-6.06311	0.00157157	.cst1,.cas8a;.CRISPR-associated.protein.Cst1
K21397	-6.01958	0.0015648	.K21397;.ABC.transport.system.ATP-binding/permease.protein
K09607	-3.46634	0.00155277	.ina;.immune.inhibitor.A.[EC:3.4.24.-]
K03818	4.30423	0.00154217	.wcaF;.putative.colanic.acid.biosynthesis.acetyltransferase.WcaF.[EC:2.3.1.-]
K11144	-2.85492	0.00154061	.dnaI;.primosomal.protein.DnaI
K02117	-6.99854	0.00153692	.ATPVA,.ntpA,.atpA;.V/A-type.H+/Na+-transporting.ATPase.subunit.A.[EC:7.1.2.2.7.2.2.1]
K18331	-4.43222	0.00152774	.hndC;.NADP-reducing.hydrogenase.subunit.HndC.[EC:1.12.1.3]
K13542	-5.70822	0.00152771	.cobA-hemD;.uroporphyrinogen.III.methyltransferase./.synthase.[EC:2.1.1.107.4.2.1.75]
K21071	-5.46901	0.00152161	.pfk,.pfp;.ATP-dependent.phosphofructokinase./.diphosphate-dependent.phosphofructokinase.[EC:2.7.1.11.2.7.1.90]
K08094	-4.05097	0.00152142	.hxlB;.6-phospho-3-hexuloisomerase.[EC:5.3.1.27]
K04094	-3.21147	0.00151426	.trmFO,.gid;.methylenetetrahydrofolate--tRNA-(uracil-5-)-methyltransferase.[EC:2.1.1.74]
K03346	-3.89932	0.00151282	.dnaB;.replication.initiation.and.membrane.attachment.protein
K19084	-3.46737	0.00151101	.braE,.bceB;.bacitracin.transport.system.permease.protein
K07512	-4.80715	0.0014996	.MECR,.NRBF1;.mitochondrial.enoyl-[acyl-carrier.protein].reductase./.trans-2-enoyl-CoA.reductase.[EC:1.3.1.-.1.3.1.38]
K05337	-6.81908	0.00149173	.fer;.ferredoxin
K02795	-2.81735	0.00148212	.manY;.mannose.PTS.system.EIIC.component
K09488	-5.59505	0.00147611	.TRAP1,.HSP75;.TNF.receptor-associated.protein.1
K05593	-4.91519	0.00147313	.aadK;.aminoglycoside.6-adenylyltransferase.[EC:2.7.7.-]
K09007	4.3947	0.00145033	.folE2;.GTP.cyclohydrolase.IB.[EC:3.5.4.16]
K07035	-4.02799	0.00144831	.K07035;.uncharacterized.protein
K19334	-3.86017	0.00143299	.tabA;.biofilm.protein.TabA
K00194	-6.31091	0.0014304	.cdhD,.acsD;.acetyl-CoA.decarbonylase/synthase,.CODH/ACS.complex.subunit.delta.[EC:2.1.1.245]
K19005	2.35496	0.00142393	.ltaS;.lipoteichoic.acid.synthase.[EC:2.7.8.20]
K16919	-6.64759	0.00140977	.ytrC_D;.acetoin.utilization.transport.system.permease.protein
K02005	3.01234	0.00140435	.ABC.CD.TX;.HlyD.family.secretion.protein
K25155	-6.89849	0.00138726	.evrB;.viologen.exporter.family.transport.system.permease.protein
K07813	-6.02355	0.00138517	.agrB;.accessory.gene.regulator.B
K01101	-4.31434	0.00136565	.E3.1.3.41;.4-nitrophenyl.phosphatase.[EC:3.1.3.41]
K18218	-3.69374	0.00135083	.tet35;.tetracycline.resistance.efflux.pump
K00874	2.58746	0.00133869	.kdgK;.2-dehydro-3-deoxygluconokinase.[EC:2.7.1.45]
K01867	-1.39379	0.00132477	.WARS,.trpS;.tryptophanyl-tRNA.synthetase.[EC:6.1.1.2]
K15987	-4.40364	0.00131927	.hppA;.K(+)-stimulated.pyrophosphate-energized.sodium.pump.[EC:7.1.3.2]
K18234	-6.1021	0.00130161	.vat;.virginiamycin.A.acetyltransferase.[EC:2.3.1.-]
K09992	7.97445	0.00130109	.K09992;.uncharacterized.protein
K07742	-4.25457	0.00130049	.ylxR;.uncharacterized.protein
K03387	2.17177	0.00129583	.ahpF;.NADH-dependent.peroxiredoxin.subunit.F.[EC:1.8.1.-]
K13929	6.28615	0.00128319	.mdcA;.malonate.decarboxylase.alpha.subunit.[EC:2.3.1.187]
K20118	-5.24016	0.00127331	.ptsG,.glcA,.glcB;.glucose.PTS.system.EIICBA.or.EIICB.component.[EC:2.7.1.199]
K00605	5.24907	0.0012563	.gcvT,.AMT;.aminomethyltransferase.[EC:2.1.2.10]
K11622	-5.26863	0.00124254	.liaF;.lia.operon.protein.LiaF
K02500	-1.40889	0.00124179	.hisF;.imidazole.glycerol-phosphate.synthase.subunit.HisF.[EC:4.3.2.10]
K03332	-7.54261	0.00123428	.fruA;.fructan.beta-fructosidase.[EC:3.2.1.80]
K06896	-4.0069	0.00122758	.mapP;.maltose.6'-phosphate.phosphatase.[EC:3.1.3.90]
K13935	5.97517	0.00122325	.mdcH;.malonate.decarboxylase.epsilon.subunit.[EC:2.3.1.39]
K03929	-6.00522	0.00121926	.pnbA;.para-nitrobenzyl.esterase.[EC:3.1.1.-]
K11618	-3.57232	0.00121461	.liaR;.two-component.system,.NarL.family,.response.regulator.LiaR
K02377	-6.13946	0.00121346	.TSTA3,.fcl;.GDP-L-fucose.synthase.[EC:1.1.1.271]
K20391	-5.99439	0.00120945	.plcR;.HTH-type.transcriptional.regulator,.pleiotropic.regulator.of.extracellular.virulence.genes
K00304	6.52542	0.0011889	.soxD;.sarcosine.oxidase,.subunit.delta.[EC:1.5.3.1]
K00226	-4.92744	0.00118746	.pyrD;.dihydroorotate.dehydrogenase.(fumarate).[EC:1.3.98.1]
K03087	5.02457	0.00116766	.rpoS;.RNA.polymerase.nonessential.primary-like.sigma.factor
K21567	-3.57463	0.00116513	.fnr;.ferredoxin/flavodoxin---NADP+.reductase.[EC:1.18.1.2.1.19.1.1]
K12112	-2.60739	0.00115727	.ebgC;.evolved.beta-galactosidase.subunit.beta
K02518	-1.60751	0.00115256	.infA;.translation.initiation.factor.IF-1
K01222	-6.36457	0.00114325	.E3.2.1.86A,.celF;.6-phospho-beta-glucosidase.[EC:3.2.1.86]
K02123	-5.55062	0.00113966	.ATPVI,.ntpI,.atpI;.V/A-type.H+/Na+-transporting.ATPase.subunit.I
K24163	-1.76217	0.00113514	.nhaK;.monovalent.cation/hydrogen.antiporter
K11617	-5.1183	0.00112699	.liaS;.two-component.system,.NarL.family,.sensor.histidine.kinase.LiaS.[EC:2.7.13.3]
K02315	-5.46311	0.00112547	.dnaC;.DNA.replication.protein.DnaC
K09384	-3.95951	0.00111473	.K09384;.uncharacterized.protein
K19125	-5.69857	0.00111124	.casD,.cse5;.CRISPR.system.Cascade.subunit.CasD
K02478	-5.16027	0.00110796	.K02478;.two-component.system,.LytTR.family,.sensor.kinase.[EC:2.7.13.3]
K06898	-7.29017	0.0011038	.larB;.pyridinium-3,5-biscarboxylic.acid.mononucleotide.synthase.[EC:2.5.1.143]
K13894	5.01069	0.00110094	.yejB;.microcin.C.transport.system.permease.protein
K02652	-5.1619	0.00107313	.pilB;.type.IV.pilus.assembly.protein.PilB
K07403	-6.26792	0.00105189	.nfeD;.membrane-bound.serine.protease.(ClpP.class)
K01599	2.74796	0.00104604	.hemE,.UROD;.uroporphyrinogen.decarboxylase.[EC:4.1.1.37]
K14060	-4.31499	0.00103136	.pinR;.putative.DNA-invertase.from.lambdoid.prophage.Rac
K07979	-3.76118	0.001029	.ytrA;.GntR.family.transcriptional.regulator
K11392	-2.85332	0.00102589	.rsmF;.16S.rRNA.(cytosine1407-C5)-methyltransferase.[EC:2.1.1.178]
K03455	3.52888	0.00102114	.TC.KEF;.monovalent.cation:H+.antiporter-2,.CPA2.family
K07586	-3.66654	0.00101048	.ygaC;.uncharacterized.protein
K03693	-3.96995	0.00100377	.pbp1b;.penicillin-binding.protein.1B
K13566	-5.10177	0.00100351	.NIT2,.yafV;.omega-amidase.[EC:3.5.1.3]
K14188	-5.46222	0.000993882	.dltC;.D-alanine--poly(phosphoribitol).ligase.subunit.2.[EC:6.1.1.13]
K03271	3.52165	0.000981587	.gmhA,.lpcA;.D-sedoheptulose.7-phosphate.isomerase.[EC:5.3.1.28]
K02233	2.68812	0.000978314	.E2.7.8.26,.cobS,.cobV;.adenosylcobinamide-GDP.ribazoletransferase.[EC:2.7.8.26]
K04757	-4.78635	0.000976222	.rsbW;.serine/threonine-protein.kinase.RsbW.[EC:2.7.11.1]
K06926	-5.51057	0.000968126	.K06926;.uncharacterized.protein
K01442	-5.54852	0.000960958	.cbh;.choloylglycine.hydrolase.[EC:3.5.1.24]
K13049	-7.00807	0.000948402	.PM20D1;.carboxypeptidase.PM20D1.[EC:3.4.17.-]
K09932	6.58241	0.000938865	.K09932;.uncharacterized.protein
K08384	-7.00478	0.000938865	.spoVD;.stage.V.sporulation.protein.D.(sporulation-specific.penicillin-binding.protein)
K17465	-6.11385	0.000928212	.dgaB;.D-glucosaminate.PTS.system.EIIB.component.[EC:2.7.1.203]
K01698	3.77818	0.000926724	.hemB,.ALAD;.porphobilinogen.synthase.[EC:4.2.1.24]
K10240	-4.2481	0.000913572	.cebE;.cellobiose.transport.system.substrate-binding.protein
K19955	-3.50878	0.000884889	.adh2;.alcohol.dehydrogenase.[EC:1.1.1.-]
K03614	-4.96398	0.00085965	.rnfD;.H+/Na+-translocating.ferredoxin:NAD+.oxidoreductase.subunit.D.[EC:7.1.1.11.7.2.1.2]
K25308	-3.54839	0.000855815	.fhuD,.ftsB,.siuD;.ferric.hydroxamate/heme.transport.system.substrate-binding.protein
K20487	-3.89716	0.000854823	.nisK,.spaK;.two-component.system,.OmpR.family,.lantibiotic.biosynthesis.sensor.histidine.kinase.NisK/SpaK.[EC:2.7.13.3]
K07149	-4.27471	0.00083346	.K07149;.uncharacterized.protein
K01818	-3.44844	0.000814009	.fucI;.L-fucose/D-arabinose.isomerase.[EC:5.3.1.25.5.3.1.3]
K07574	-1.60186	0.000809987	.yhbY;.RNA-binding.protein
K02530	-3.64115	0.000807191	.lacR;.DeoR.family.transcriptional.regulator,.lactose.phosphotransferase.system.repressor
K00876	-2.88884	0.000804087	.udk,.UCK;.uridine.kinase.[EC:2.7.1.48]
K18692	-3.20811	0.000804087	.cshB;.ATP-dependent.RNA.helicase.CshB.[EC:3.6.4.13]
K02538	-5.88266	0.000804087	.manR;.activator.of.the.mannose.operon,.transcriptional.antiterminator
K11050	-5.95116	0.000785335	.cylA;.multidrug/hemolysin.transport.system.ATP-binding.protein
K06286	-3.66151	0.000773424	.ezrA;.septation.ring.formation.regulator
K03824	-3.35018	0.000769773	.yhbS;.putative.acetyltransferase.[EC:2.3.1.-]
K03830	6.65283	0.000766766	.yafP;.putative.acetyltransferase.[EC:2.3.1.-]
K05020	-6.337	0.000756528	.opuD,.betL;.glycine.betaine.transporter
K12240	10.0279	0.000751937	.pchF;.L-cysteine---[L-cysteinyl-carrier.protein].ligase.PchF.[EC:6.2.1.69]
K20151	-6.15005	0.000742334	.fucT;.alpha(1,3/1,4).fucosyltransferase.[EC:2.4.1.65.2.4.1.152]
K07498	-3.3675	0.000736803	.K07498;.putative.transposase
K07746	5.83958	0.000735779	.parD1_3_4;.antitoxin.ParD1/3/4
K01950	-6.04352	0.000734207	.E6.3.5.1,.NADSYN1,.QNS1,.nadE;.NAD+.synthase.(glutamine-hydrolysing).[EC:6.3.5.1]
K05589	6.68234	0.000723857	.ftsB;.cell.division.protein.FtsB
K03738	-3.27219	0.000714955	.aor;.aldehyde:ferredoxin.oxidoreductase.[EC:1.2.7.5]
K03658	-4.65751	0.000712469	.helD;.DNA.helicase.IV.[EC:3.6.4.12]
K03048	-4.19313	0.000700931	.rpoE;.DNA-directed.RNA.polymerase.subunit.delta
K16921	-5.79719	0.000699437	.ytrB;.acetoin.utilization.transport.system.ATP-binding.protein
K00857	-2.98799	0.000692076	.tdk,.TK;.thymidine.kinase.[EC:2.7.1.21]
K05937	-5.57661	0.000690213	.K05937;.uncharacterized.protein
K14989	-7.08986	0.000682232	.salR;.two-component.system,.NarL.family,.secretion.system.response.regulator.SalR
K10974	3.56404	0.000680687	.codB;.cytosine.permease
K02014	8.88731	0.000680192	.TC.FEV.OM;.iron.complex.outermembrane.recepter.protein
K11072	-4.17208	0.000679007	.potA;.spermidine/putrescine.transport.system.ATP-binding.protein.[EC:7.6.2.11]
K01224	-5.60032	0.000677585	.E3.2.1.89;.arabinogalactan.endo-1,4-beta-galactosidase.[EC:3.2.1.89]
K08483	-3.2203	0.000667172	.ptsI;.phosphoenolpyruvate-protein.phosphotransferase.(PTS.system.enzyme.I).[EC:2.7.3.9]
K21903	-4.77596	0.000665717	.cadC,.smtB;.ArsR.family.transcriptional.regulator,.lead/cadmium/zinc/bismuth-responsive.transcriptional.repressor
K13052	-4.76364	0.000664754	.divIC,.divA;.cell.division.protein.DivIC
K19689	-5.1925	0.000658368	.ampS,.pepS,.ampT;.aminopeptidase.[EC:3.4.11.-]
K06895	-1.46332	0.000657937	.lysE,.argO;.L-lysine.exporter.family.protein.LysE/ArgO
K02525	4.43114	0.000652171	.kdgR;.LacI.family.transcriptional.regulator,.kdg.operon.repressor
K16786	-3.06384	0.000648182	.ecfA1;.energy-coupling.factor.transport.system.ATP-binding.protein.[EC:7.-.-.-]
K19575	-4.93927	0.000641437	.bmrR;.MerR.family.transcriptional.regulator,.activator.of.bmr.gene
K02007	-4.78884	0.000629815	.cbiM;.cobalt/nickel.transport.system.permease.protein
K07172	-5.33779	0.000628972	.mazE,.chpAI;.antitoxin.MazE
K07267	5.70122	0.000628972	.oprB;.porin
K07341	-5.92191	0.000628574	.doc;.death.on.curing.protein
K15770	-7.1943	0.000627215	.cycB,.ganO,.mdxE;.arabinogalactan.oligomer./.maltooligosaccharide.transport.system.substrate-binding.protein
K19975	-4.15605	0.000620127	.mntC;.manganese.transport.system.substrate-binding.protein
K03644	3.73494	0.000617961	.lipA,.LIAS,.LIP1,.LIP5;.lipoyl.synthase.[EC:2.8.1.8]
K03118	2.12701	0.000615022	.tatC;.sec-independent.protein.translocase.protein.TatC
K03335	3.43939	0.000601818	.iolE;.inosose.dehydratase.[EC:4.2.1.44]
K04940	-4.59354	0.000601006	.odh;.opine.dehydrogenase.[EC:1.5.1.28]
K10543	5.92677	0.000596268	.xylF;.D-xylose.transport.system.substrate-binding.protein
K05815	-5.40195	0.00058911	.ugpE;.sn-glycerol.3-phosphate.transport.system.permease.protein
K25158	-3.97674	0.000587442	.ecsA;.ABC-2.type.transport.system.ATP-binding.protein
K00606	2.34377	0.000585393	.panB;.3-methyl-2-oxobutanoate.hydroxymethyltransferase.[EC:2.1.2.11]
K01724	6.88055	0.000583656	.PCBD,.phhB;.4a-hydroxytetrahydrobiopterin.dehydratase.[EC:4.2.1.96]
K14138	-6.61095	0.000579659	.acsB;.acetyl-CoA.synthase.[EC:2.3.1.169]
K09704	-3.63169	0.000577866	.K09704;.uncharacterized.protein
K07079	-5.26696	0.000577502	.K07079;.uncharacterized.protein
K02171	-4.14335	0.000575018	.blaI;.BlaI.family.transcriptional.regulator,.penicillinase.repressor
K10200	-6.34178	0.000573166	.ngcE;.N-acetylglucosamine.transport.system.substrate-binding.protein
K03483	-5.03235	0.000570545	.mtlR;.mannitol.operon.transcriptional.antiterminator
K02086	-3.30804	0.000558442	.dnaD;.DNA.replication.protein
K02018	2.19728	0.000555342	.modB;.molybdate.transport.system.permease.protein
K00853	-7.44748	0.000552827	.araB;.L-ribulokinase.[EC:2.7.1.16]
K04060	6.89378	0.000552377	.yscY,.sctY;.type.III.secretion.protein.Y
K01258	-3.00671	0.000549236	.pepT;.tripeptide.aminopeptidase.[EC:3.4.11.4]
K13628	6.75648	0.000548457	.iscA;.iron-sulfur.cluster.assembly.protein
K00833	4.07942	0.000530018	.bioA;.adenosylmethionine---8-amino-7-oxononanoate.aminotransferase.[EC:2.6.1.62]
K02805	-4.63525	0.000523147	.wecE,.rffA;.dTDP-4-amino-4,6-dideoxygalactose.transaminase.[EC:2.6.1.59]
K12527	-5.32399	0.00052132	.ygfK;.putative.selenate.reductase.[EC:1.97.1.9]
K05823	-3.50025	0.0005188	.dapL;.N-acetyldiaminopimelate.deacetylase.[EC:3.5.1.47]
K11939	-1.45697	0.000512973	.rhtA;.inner.membrane.transporter.RhtA
K25232	-3.44233	0.000512346	.fakB;.fatty.acid.kinase.fatty.acid.binding.subunit
K10039	-2.90883	0.000511143	.peb1A,.glnH;.aspartate/glutamate/glutamine.transport.system.substrate-binding.protein
K12270	-5.41353	0.000506453	.asp3;.accessory.secretory.protein.Asp3
K11145	-4.77416	0.000500213	.mrnC;.mini-ribonuclease.III.[EC:3.1.26.-]
K01215	-3.33304	0.000498102	.dexB;.glucan.1,6-alpha-glucosidase.[EC:3.2.1.70]
K03790	-1.1	0.00049411	.rimJ;.[ribosomal.protein.S5]-alanine.N-acetyltransferase.[EC:2.3.1.267]
K00712	-4.94316	0.000493609	.tagE;.poly(glycerol-phosphate).alpha-glucosyltransferase.[EC:2.4.1.52]
K01577	-5.23363	0.000491633	.oxc;.oxalyl-CoA.decarboxylase.[EC:4.1.1.8]
K02963	-1.95224	0.000481922	.RP-S18,.MRPS18,.rpsR;.small.subunit.ribosomal.protein.S18
K01006	-4.65826	0.000479519	.ppdK;.pyruvate,.orthophosphate.dikinase.[EC:2.7.9.1]
K02065	4.80781	0.0004756	.mlaF,.linL,.mkl;.phospholipid/cholesterol/gamma-HCH.transport.system.ATP-binding.protein
K01926	-4.09009	0.000470723	.rex;.redox-sensing.transcriptional.repressor
K01008	2.49683	0.000466696	.selD,.SEPHS;.selenide,.water.dikinase.[EC:2.7.9.3]
K10530	-6.94203	0.000459084	.lctO;.L-lactate.oxidase.[EC:1.1.3.2]
K09790	2.7981	0.000455291	.K09790;.uncharacterized.protein
K01232	-5.47781	0.00044857	.glvA;.maltose-6'-phosphate.glucosidase.[EC:3.2.1.122]
K00880	-4.5985	0.00042628	.lyxK;.L-xylulokinase.[EC:2.7.1.53]
K16787	-2.95452	0.000424547	.ecfA2;.energy-coupling.factor.transport.system.ATP-binding.protein.[EC:7.-.-.-]
K03676	5.26211	0.000410853	.grxC,.GLRX,.GLRX2;.glutaredoxin.3
K12962	6.81545	0.000409058	.arnE;.undecaprenyl.phosphate-alpha-L-ara4N.flippase.subunit.ArnE
K02777	-3.95362	0.000408396	.crr;.sugar.PTS.system.EIIA.component.[EC:2.7.1.-]
K03697	-3.61147	0.000406824	.clpE;.ATP-dependent.Clp.protease.ATP-binding.subunit.ClpE
K14194	-5.24422	0.000405465	.sdrC_D_E;.serine-aspartate.repeat-containing.protein.C/D/E
K03073	-1.88293	0.00040085	.secE;.preprotein.translocase.subunit.SecE
K12410	-1.28916	0.000394599	.npdA;.NAD-dependent.deacetylase.[EC:2.3.1.286]
K00784	-3.79001	0.000393921	.rnz;.ribonuclease.Z.[EC:3.1.26.11]
K14982	-3.37805	0.00039374	.ciaH;.two-component.system,.OmpR.family,.sensor.histidine.kinase.CiaH.[EC:2.7.13.3]
K00991	3.14982	0.000391743	.ispD;.2-C-methyl-D-erythritol.4-phosphate.cytidylyltransferase.[EC:2.7.7.60]
K06198	-3.72336	0.000391307	.coiA;.competence.protein.CoiA
K06948	-3.75408	0.000389743	.yqeH;.30S.ribosome.assembly.GTPase
K07236	6.82965	0.000387155	.tusC,.dsrF;.tRNA.2-thiouridine.synthesizing.protein.C
K02782	-5.61903	0.000385321	.srlE;.glucitol/sorbitol.PTS.system.EIIB.component.[EC:2.7.1.198]
K07461	3.04689	0.000377481	.K07461;.putative.endonuclease
K02006	-6.49629	0.000370609	.cbiO;.cobalt/nickel.transport.system.ATP-binding.protein
K07037	-6.81065	0.000370609	.pgpH;.cyclic-di-AMP.phosphodiesterase.PgpH.[EC:3.1.4.-]
K16841	3.63516	0.000366042	.hpxA;.allantoin.racemase.[EC:5.1.99.3]
K01628	-3.51783	0.000365213	.fucA;.L-fuculose-phosphate.aldolase.[EC:4.1.2.17]
K03739	-3.68926	0.00036324	.dltB;.membrane.protein.involved.in.D-alanine.export
K03308	-5.21008	0.000363195	.TC.NSS;.neurotransmitter:Na+.symporter,.NSS.family
K18986	-5.72948	0.000345894	.ihk;.two-component.system,.OmpR.family,.sensor.kinase.Ihk.[EC:2.7.13.3]
K13821	4.34472	0.000343329	.putA;.RHH-type.transcriptional.regulator,.proline.utilization.regulon.repressor./.proline.dehydrogenase./.delta.1-pyrroline-5-carboxylate.dehydrogenase.[EC:1.5.5.2.1.2.1.88]
K07495	-5.8948	0.000342607	.K07495;.putative.transposase
K01641	-3.76956	0.000338198	.HMGCS;.hydroxymethylglutaryl-CoA.synthase.[EC:2.3.3.10]
K07487	-4.03677	0.000338137	.K07487;.transposase
K23107	4.61953	0.000338012	.yajO;.1-deoxyxylulose-5-phosphate.synthase.[EC:1.1.-.-]
K19271	-5.20946	0.000337622	.catA;.chloramphenicol.O-acetyltransferase.type.A.[EC:2.3.1.28]
K11070	3.04568	0.000329106	.potC;.spermidine/putrescine.transport.system.permease.protein
K05515	2.98448	0.000328238	.mrdA;.penicillin-binding.protein.2.[EC:3.4.16.4]
K07718	-5.99983	0.000324304	.yesM;.two-component.system,.sensor.histidine.kinase.YesM.[EC:2.7.13.3]
K08744	-1.5406	0.000320939	.CRLS;.cardiolipin.synthase.(CMP-forming).[EC:2.7.8.41]
K08191	6.12949	0.000318565	.exuT;.MFS.transporter,.ACS.family,.hexuronate.transporter
K20534	-4.73846	0.000312727	.gtrB,.csbB;.polyisoprenyl-phosphate.glycosyltransferase.[EC:2.4.-.-]
K01262	-1.15933	0.000312591	.pepP;.Xaa-Pro.aminopeptidase.[EC:3.4.11.9]
K01620	-1.1932	0.00031138	.ltaE;.threonine.aldolase.[EC:4.1.2.48]
K07454	-5.62963	0.00030352	.K07454;.putative.restriction.endonuclease
K22391	-4.07614	0.000300284	.E3.5.4.16;.GTP.cyclohydrolase.I.[EC:3.5.4.16]
K11738	-4.75889	0.000299391	.ansP;.L-asparagine.permease
K02066	5.46544	0.000298635	.mlaE,.linK;.phospholipid/cholesterol/gamma-HCH.transport.system.permease.protein
K00938	-3.37821	0.00029383	.E2.7.4.2,.mvaK2;.phosphomevalonate.kinase.[EC:2.7.4.2]
K02016	2.5596	0.000291852	.ABC.FEV.S;.iron.complex.transport.system.substrate-binding.protein
K02664	5.0021	0.000291678	.pilO;.type.IV.pilus.assembly.protein.PilO
K07484	-2.99632	0.000291678	.K07484;.transposase
K16951	-6.31504	0.000288482	.asrB;.anaerobic.sulfite.reductase.subunit.B
K05832	-3.67589	0.000286846	.K05832;.putative.tryptophan/tyrosine.transport.system.permease.protein
K00174	-4.85591	0.000284119	.korA,.oorA,.oforA;.2-oxoglutarate/2-oxoacid.ferredoxin.oxidoreductase.subunit.alpha.[EC:1.2.7.3.1.2.7.11]
K06413	-5.74087	0.000277407	.spoVK;.stage.V.sporulation.protein.K
K21929	-5.8165	0.000274508	.udg;.uracil-DNA.glycosylase.[EC:3.2.2.27]
K00147	-1.63859	0.000271122	.proA;.glutamate-5-semialdehyde.dehydrogenase.[EC:1.2.1.41]
K15583	-3.55626	0.000268238	.oppD;.oligopeptide.transport.system.ATP-binding.protein
K24967	2.25218	0.000267193	.nagR;.GntR.family.transcriptional.regulator,.N-acetylglucosamine.utilization.regulator
K03885	3.3929	0.000266595	.ndh;.NADH:ubiquinone.reductase.(H+-translocating).[EC:7.1.1.2]
K03763	-3.25029	0.000266499	.polC;.DNA.polymerase.III.subunit.alpha,.Gram-positive.type.[EC:2.7.7.7]
K12371	3.5776	0.000264326	.dppD;.dipeptide.transport.system.ATP-binding.protein
K09988	-7.57624	0.000262195	.lyxA;.D-lyxose.ketol-isomerase.[EC:5.3.1.15]
K02651	5.39438	0.000257825	.flp,.pilA;.pilus.assembly.protein.Flp/PilA
K02946	-1.72266	0.000253031	.RP-S10,.MRPS10,.rpsJ;.small.subunit.ribosomal.protein.S10
K02899	-2.05176	0.000250602	.RP-L27,.MRPL27,.rpmA;.large.subunit.ribosomal.protein.L27
K09787	-6.02889	0.000248829	.K09787;.uncharacterized.protein
K02199	2.90993	0.000245305	.ccmG,.dsbE;.cytochrome.c.biogenesis.protein.CcmG,.thiol:disulfide.interchange.protein.DsbE
K09916	6.92918	0.000236605	.K09916;.uncharacterized.protein
K15023	-7.57548	0.000235153	.acsE;.5-methyltetrahydrofolate.corrinoid/iron.sulfur.protein.methyltransferase.[EC:2.1.1.258]
K25285	-7.29878	0.0002335	.yclP,.ceuD;.iron-siderophore.transport.system.ATP-binding.protein.[EC:7.2.2.-]
K07720	-6.35128	0.000229776	.yesN;.two-component.system,.response.regulator.YesN
K02418	6.13224	0.00022911	.fliO,.fliZ;.flagellar.protein.FliO/FliZ
K22457	-4.83121	0.000228937	.E2.6.1.14;.asparagine---oxo-acid.transaminase.[EC:2.6.1.14]
K16868	-6.14624	0.000225134	.tehB;.tellurite.methyltransferase.[EC:2.1.1.265]
K03768	-4.43223	0.000224756	.PPIB,.ppiB;.peptidyl-prolyl.cis-trans.isomerase.B.(cyclophilin.B).[EC:5.2.1.8]
K02068	-1.79854	0.000223096	.STAR1,.fetA;.UDP-glucose/iron.transport.system.ATP-binding.protein
K05352	-6.067	0.00022259	.tarJ;.ribitol-5-phosphate.2-dehydrogenase.(NADP+).[EC:1.1.1.405]
K02244	-3.25931	0.00022259	.comGB;.competence.protein.ComGB
K01154	-1.52287	0.000221363	.hsdS;.type.I.restriction.enzyme,.S.subunit.[EC:3.1.21.3]
K06400	-3.66793	0.000218555	.spoIVCA;.site-specific.DNA.recombinase
K18682	-3.61899	0.000218004	.rny;.ribonucrease.Y.[EC:3.1.-.-]
K10036	-4.19646	0.00021613	.glnH;.glutamine.transport.system.substrate-binding.protein
K02968	-1.9017	0.000212062	.RP-S20,.rpsT;.small.subunit.ribosomal.protein.S20
K03700	-5.0897	0.000207205	.recU;.recombination.protein.U
K00687	-4.13111	0.000201865	.pbp2B,.penA;.penicillin-binding.protein.2B
K03366	2.98618	0.000201603	.butA,.budC;.meso-butanediol.dehydrogenase./.(S,S)-butanediol.dehydrogenase./.diacetyl.reductase.[EC:1.1.1.-.1.1.1.76.1.1.1.304]
K23541	5.26258	0.000199404	.TMEM165,.GDT1;.Ca2+/H+.antiporter,.TMEM165/GDT1.family
K02067	4.82742	0.000198323	.mlaD,.linM;.phospholipid/cholesterol/gamma-HCH.transport.system.substrate-binding.protein
K11905	6.20489	0.000197143	.K11905;.type.VI.secretion.system.protein
K09710	-2.04421	0.000195042	.ybeB;.ribosome-associated.protein
K00052	-1.4977	0.000194799	.leuB,.IMDH;.3-isopropylmalate.dehydrogenase.[EC:1.1.1.85]
K17247	4.80748	0.000193918	.msrQ;.methionine.sulfoxide.reductase.heme-binding.subunit
K06024	-1.34937	0.000193898	.scpB;.segregation.and.condensation.protein.B
K07070	6.93904	0.000191463	.K07070;.uncharacterized.protein
K06218	-5.92024	0.000188826	.relE,.stbE;.mRNA.interferase.RelE/StbE
K00248	2.89786	0.000188449	.ACADS,.bcd;.butyryl-CoA.dehydrogenase.[EC:1.3.8.1]
K01597	-4.00239	0.00018825	.MVD,.mvaD;.diphosphomevalonate.decarboxylase.[EC:4.1.1.33]
K16923	-3.57102	0.000187241	.qrtT;.energy-coupling.factor.transport.system.substrate-specific.component
K05813	-3.17704	0.000187026	.ugpB;.sn-glycerol.3-phosphate.transport.system.substrate-binding.protein
K02907	-4.11545	0.000183327	.RP-L30,.MRPL30,.rpmD;.large.subunit.ribosomal.protein.L30
K16926	-3.87036	0.00018331	.htsT;.energy-coupling.factor.transport.system.substrate-specific.component
K01488	2.75754	0.000183019	.add,.ADA;.adenosine.deaminase.[EC:3.5.4.4]
K03706	-5.55112	0.000181203	.codY;.transcriptional.pleiotropic.repressor
K12268	-4.01016	0.000178829	.asp1;.accessory.secretory.protein.Asp1
K14340	8.16813	0.000178185	.K14340;.mannosyltransferase.[EC:2.4.1.-]
K09928	5.74372	0.000177471	.K09928;.uncharacterized.protein
K18672	-4.04075	0.000175367	.dacA;.diadenylate.cyclase.[EC:2.7.7.85]
K06077	5.7374	0.000175045	.slyB;.outer.membrane.lipoprotein.SlyB
K03580	5.59754	0.000174318	.hepA;.ATP-dependent.helicase.HepA.[EC:3.6.4.-]
K16783	-6.23935	0.000174318	.bioN;.biotin.transport.system.permease.protein
K03498	-1.70494	0.000174318	.trkH,.trkG,.ktrB,.ktrD;.trk/ktr.system.potassium.uptake.protein
K07074	-5.1559	0.000173646	.K07074;.uncharacterized.protein
K01938	-3.34695	0.000173025	.fhs;.formate--tetrahydrofolate.ligase.[EC:6.3.4.3]
K01811	-7.09282	0.000162223	.xylS,.yicI;.alpha-D-xyloside.xylohydrolase.[EC:3.2.1.177]
K20344	-6.53792	0.000160718	.blpA,.lagD;.ATP-binding.cassette,.subfamily.C,.bacteriocin.exporter
K02502	2.18821	0.000160665	.hisZ;.ATP.phosphoribosyltransferase.regulatory.subunit
K04034	-6.28746	0.000159063	.bchE;.anaerobic.magnesium-protoporphyrin.IX.monomethyl.ester.cyclase.[EC:1.21.98.3]
K25227	-4.41055	0.000157983	.sdsA1;.linear.primary-alkylsulfatase.[EC:3.1.6.21]
K03150	-5.19272	0.00015694	.thiH;.2-iminoacetate.synthase.[EC:4.1.99.19]
K02784	1.70665	0.000153534	.ptsH;.phosphocarrier.protein.HPr
K03186	3.43174	0.000151995	.ubiX,.bsdB,.PAD1;.flavin.prenyltransferase.[EC:2.5.1.129]
K03286	5.3484	0.000151647	.TC.OOP;.OmpA-OmpF.porin,.OOP.family
K01069	3.11302	0.000151647	.gloB,.gloC,.HAGH;.hydroxyacylglutathione.hydrolase.[EC:3.1.2.6]
K10040	-3.76876	0.000151511	.peb1B,.glnP,.glnM;.aspartate/glutamate/glutamine.transport.system.permease.protein
K00756	-6.27501	0.000151084	.pdp;.pyrimidine-nucleoside.phosphorylase.[EC:2.4.2.2]
K07584	-4.53845	0.000147958	.ysxB;.uncharacterized.protein
K01267	2.9259	0.000147806	.DNPEP;.aspartyl.aminopeptidase.[EC:3.4.11.21]
K16789	-4.23691	0.000145546	.thiT;.thiamine.transporter
K03074	3.73778	0.000143712	.secF;.preprotein.translocase.subunit.SecF
K03609	3.77322	0.000143096	.minD;.septum.site-determining.protein.MinD
K13922	-5.56059	0.000141262	.pduP;.propionaldehyde.dehydrogenase.[EC:1.2.1.87]
K05594	5.26058	0.000140964	.elaB;.ElaB.protein
K05375	6.13169	0.00013921	.mbtH,.nocI;.MbtH.protein
K13677	-3.76753	0.000138861	.dgs,.bgsA;.1,2-diacylglycerol-3-alpha-glucose.alpha-1,2-glucosyltransferase.[EC:2.4.1.208]
K07148	-4.95946	0.000137333	.K07148;.uncharacterized.protein
K06153	-1.06139	0.000136091	.bacA;.undecaprenyl-diphosphatase.[EC:3.6.1.27]
K03930	-6.38017	0.000136091	.estA;.putative.tributyrin.esterase.[EC:3.1.1.-]
K19119	-6.11399	0.000135975	.cas5d;.CRISPR-associated.protein.Cas5d
K07494	-7.25427	0.000134643	.K07494;.putative.transposase
K00014	-1.00082	0.000134103	.aroE;.shikimate.dehydrogenase.[EC:1.1.1.25]
K10823	-4.02787	0.00012924	.oppF;.oligopeptide.transport.system.ATP-binding.protein
K22927	-4.28759	0.000127207	.gdpP;.cyclic-di-AMP.phosphodiesterase.[EC:3.1.4.59]
K03639	3.12373	0.000124898	.moaA,.CNX2;.GTP.3',8-cyclase.[EC:4.1.99.22]
K07104	-5.79012	0.000122622	.catE;.catechol.2,3-dioxygenase.[EC:1.13.11.2]
K07301	5.07678	0.000122533	.yrbG;.cation:H+.antiporter
K04486	-4.12186	0.000122518	.E3.1.3.15B;.histidinol-phosphatase.(PHP.family).[EC:3.1.3.15]
K02000	4.84687	0.000121233	.proV;.glycine.betaine/proline.transport.system.ATP-binding.protein.[EC:7.6.2.9]
K00869	-3.12939	0.000120684	.E2.7.1.36,.MVK,.mvaK1;.mevalonate.kinase.[EC:2.7.1.36]
K08972	-5.37367	0.000120599	.K08972;.putative.membrane.protein
K05985	-3.52317	0.000120268	.rnmV;.ribonuclease.M5.[EC:3.1.26.8]
K06881	-3.98796	0.000118583	.nrnA;.bifunctional.oligoribonuclease.and.PAP.phosphatase.NrnA.[EC:3.1.3.7.3.1.13.3]
K20978	7.09517	0.000116754	.hsbA;.HptB-dependent.secretion.and.biofilm.anti.anti-sigma.factor
K19971	-5.78758	0.000116735	.psaA,.scaA,.sloC;.manganese/zinc.transport.system.substrate-binding.protein
K06908	8.02477	0.00011303	.K06908;.uncharacterized.protein
K09902	7.13374	0.00011282	.K09902;.uncharacterized.protein
K02291	-6.32274	0.00011149	.crtB;.15-cis-phytoene.synthase.[EC:2.5.1.32]
K16898	-3.94141	0.0001096	.addA;.ATP-dependent.helicase/nuclease.subunit.A.[EC:3.1.-.-.3.6.4.12]
K07173	-4.34158	0.000106152	.luxS;.S-ribosylhomocysteine.lyase.[EC:4.4.1.21]
K02192	6.61155	0.000104172	.bfd;.bacterioferritin-associated.ferredoxin
K01361	-6.18911	0.000102457	.E3.4.21.96;.lactocepin.[EC:3.4.21.96]
K02073	-1.05998	0.000101083	.metQ;.D-methionine.transport.system.substrate-binding.protein
K00123	-5.91978	0.000100679	.fdoG,.fdhF,.fdwA;.formate.dehydrogenase.major.subunit.[EC:1.17.1.9]
K12963	7.15221	0.000100237	.arnF;.undecaprenyl.phosphate-alpha-L-ara4N.flippase.subunit.ArnF
K01629	-4.88994	0.000100177	.rhaD;.rhamnulose-1-phosphate.aldolase.[EC:4.1.2.19]
K12511	4.1543	9.88e-05	.tadC;.tight.adherence.protein.C
K00899	-5.9707	9.87e-05	.mtnK;.5-methylthioribose.kinase.[EC:2.7.1.100]
K23775	5.40935	9.84e-05	.ohrR;.MarR.family.transcriptional.regulator,.organic.hydroperoxide.resistance.regulator
K12555	-3.84761	9.76e-05	.pbp2A;.penicillin-binding.protein.2A.[EC:2.4.1.129.3.4.16.4]
K02503	-2.02957	9.66e-05	.HINT1,.hinT,.hit;.histidine.triad.(HIT).family.protein
K06373	6.18906	9.5e-05	.spmA;.spore.maturation.protein.A
K03624	-1.84415	9.42e-05	.greA;.transcription.elongation.factor.GreA
K18697	4.91909	9.24e-05	.pgpC;.phosphatidylglycerophosphatase.C.[EC:3.1.3.27]
K02334	-5.32462	9.23e-05	.dpo;.DNA.polymerase.bacteriophage-type.[EC:2.7.7.7]
K03735	5.36041	9.17e-05	.eutB;.ethanolamine.ammonia-lyase.large.subunit.[EC:4.3.1.7]
K01686	-3.23988	9.13e-05	.uxuA;.mannonate.dehydratase.[EC:4.2.1.8]
K21744	-3.77923	9.09e-05	.tipA;.MerR.family.transcriptional.regulator,.thiopeptide.resistance.regulator
K04047	-1.86177	9e-05	.dps;.starvation-inducible.DNA-binding.protein
K09955	-4.42068	8.93e-05	.K09955;.uncharacterized.protein
K02379	3.77497	8.9e-05	.fdhD;.FdhD.protein
K10830	-6.06197	8.87e-05	.psaB,.scaC,.sloA;.manganese/zinc.transport.system.ATP-binding.protein.[EC:7.2.2.5]
K07105	-4.88021	8.73e-05	.K07105;.uncharacterized.protein
K03666	6.40517	8.7e-05	.hfq;.host.factor-I.protein
K00036	-1.11738	8.25e-05	.G6PD,.zwf;.glucose-6-phosphate.1-dehydrogenase.[EC:1.1.1.49.1.1.1.363]
K22278	-5.68614	8.24e-05	.pgdA;.peptidoglycan-N-acetylglucosamine.deacetylase.[EC:3.5.1.104]
K02057	5.75701	8.24e-05	.ABC.SS.P;.simple.sugar.transport.system.permease.protein
K03702	-1.39283	8.24e-05	.uvrB;.excinuclease.ABC.subunit.B
K18138	5.13526	8.24e-05	.acrB,.mexB,.adeJ,.smeE,.mtrD,.cmeB;.multidrug.efflux.pump
K16788	-3.79656	8.23e-05	.niaX;.niacin.transporter
K07098	-4.59901	8.07e-05	.K07098;.uncharacterized.protein
K03442	4.59338	7.99e-05	.mscS;.small.conductance.mechanosensitive.channel
K02774	-5.67624	7.98e-05	.gatB,.sgcB;.galactitol.PTS.system.EIIB.component.[EC:2.7.1.200]
K07030	-3.88783	7.98e-05	.fakA;.fatty.acid.kinase.[EC:2.7.2.18]
K02990	-2.02196	7.95e-05	.RP-S6,.MRPS6,.rpsF;.small.subunit.ribosomal.protein.S6
K03928	4.80262	7.9e-05	.yvaK;.carboxylesterase.[EC:3.1.1.1]
K25157	-3.48197	7.75e-05	.ecsB;.ABC-2.type.transport.system.permease.protein
K09702	3.05839	7.7e-05	.K09702;.uncharacterized.protein
K01487	4.19308	7.65e-05	.guaD,.GDA;.guanine.deaminase.[EC:3.5.4.3]
K06374	7.34945	7.61e-05	.spmB;.spore.maturation.protein.B
K02614	3.28498	7.53e-05	.paaI;.acyl-CoA.thioesterase.[EC:3.1.2.-]
K08169	3.57723	7.48e-05	.yebQ;.MFS.transporter,.DHA2.family,.multidrug.resistance.protein
K07447	-1.87318	7.41e-05	.ruvX;.putative.pre-16S.rRNA.nuclease.[EC:3.1.-.-]
K14696	-7.58074	7.38e-05	.SLC30A9,.ZNT9;.solute.carrier.family.30.(zinc.transporter),.member.9
K06338	-4.59383	7.37e-05	.cotSA;.spore.coat.protein.SA
K06162	4.80782	7.35e-05	.phnM;.alpha-D-ribose.1-methylphosphonate.5-triphosphate.diphosphatase.[EC:3.6.1.63]
K03075	-1.86468	7.21e-05	.secG;.preprotein.translocase.subunit.SecG
K06182	7.52732	7.08e-05	.rluF;.23S.rRNA.pseudouridine2604.synthase.[EC:5.4.99.21]
K01119	-5.36974	7.07e-05	.cpdB;.2',3'-cyclic-nucleotide.2'-phosphodiesterase./.3'-nucleotidase.[EC:3.1.4.16.3.1.3.6]
K02895	-2.13875	6.91e-05	.RP-L24,.MRPL24,.rplX;.large.subunit.ribosomal.protein.L24
K07001	3.09086	6.86e-05	.K07001;.NTE.family.protein
K01804	-5.00008	6.85e-05	.araA;.L-arabinose.isomerase.[EC:5.3.1.4]
K12996	-3.93578	6.82e-05	.rgpA;.rhamnosyltransferase.[EC:2.4.1.-]
K00099	-1.13055	6.77e-05	.dxr;.1-deoxy-D-xylulose-5-phosphate.reductoisomerase.[EC:1.1.1.267]
K07707	-5.92155	6.67e-05	.agrA,.blpR,.fsrA;.two-component.system,.LytTR.family,.response.regulator.AgrA
K02008	-5.11632	6.56e-05	.cbiQ;.cobalt/nickel.transport.system.permease.protein
K00957	6.60855	6.4e-05	.cysD;.sulfate.adenylyltransferase.subunit.2.[EC:2.7.7.4]
K02510	4.66228	6.28e-05	.hpaI,.hpcH;.4-hydroxy-2-oxoheptanedioate.aldolase.[EC:4.1.2.52]
K12700	-5.07494	6.25e-05	.rihC;.non-specific.riboncleoside.hydrolase.[EC:3.2.-.-]
K13933	7.56426	6.1e-05	.mdcE;.malonate.decarboxylase.gamma.subunit.[EC:4.1.1.87]
K08289	-1.69908	6.04e-05	.purT;.phosphoribosylglycinamide.formyltransferase.2.[EC:6.3.1.21]
K25283	-6.33741	6.03e-05	.yclO,.ceuC;.iron-siderophore.transport.system.permease.protein
K07404	-1.54477	5.97e-05	.pgl;.6-phosphogluconolactonase.[EC:3.1.1.31]
K16904	-6.5935	5.96e-05	.DCTPP1;.dCTP.diphosphatase.[EC:3.6.1.12]
K08993	6.76721	5.95e-05	.yhhL;.putative.membrane.protein
K01788	-4.41496	5.89e-05	.nanE;.N-acylglucosamine-6-phosphate.2-epimerase.[EC:5.1.3.9]
K02950	-1.98385	5.71e-05	.RP-S12,.MRPS12,.rpsL;.small.subunit.ribosomal.protein.S12
K08156	-4.95012	5.69e-05	.araJ;.MFS.transporter,.DHA1.family,.arabinose.polymer.utilization.protein
K07130	3.52699	5.63e-05	.kynB;.arylformamidase.[EC:3.5.1.9]
K13256	5.15303	5.63e-05	.psiE;.protein.PsiE
K09703	-4.4378	5.59e-05	.K09703;.uncharacterized.protein
K03592	6.18747	5.57e-05	.pmbA;.PmbA.protein
K13953	-5.80437	5.56e-05	.adhP;.alcohol.dehydrogenase,.propanol-preferring.[EC:1.1.1.1]
K08344	-6.34809	5.56e-05	.scsB;.suppressor.for.copper-sensitivity.B
K07015	-3.61115	5.51e-05	.yqeG;.putative.phosphatase.[EC:3.1.3.-]
K02417	5.74527	5.3e-05	.fliN;.flagellar.motor.switch.protein.FliN
K01439	-2.02732	5.3e-05	.dapE;.succinyl-diaminopimelate.desuccinylase.[EC:3.5.1.18]
K05341	-4.50479	5.22e-05	.E2.4.1.4;.amylosucrase.[EC:2.4.1.4]
K03750	2.61263	5.05e-05	.moeA;.molybdopterin.molybdotransferase.[EC:2.10.1.1]
K07504	-4.24666	5.02e-05	.K07504;.predicted.type.IV.restriction.endonuclease
K16927	-5.68431	4.83e-05	.cbrT;.energy-coupling.factor.transport.system.substrate-specific.component
K17609	-6.29248	4.82e-05	.NXN;.nucleoredoxin.[EC:1.8.1.8]
K03640	7.27053	4.8e-05	.pal;.peptidoglycan-associated.lipoprotein
K16012	-3.94416	4.78e-05	.cydC;.ATP-binding.cassette,.subfamily.C,.bacterial.CydC
K02909	-1.93821	4.77e-05	.RP-L31,.rpmE;.large.subunit.ribosomal.protein.L31
K03740	-3.40271	4.77e-05	.dltD;.D-alanine.transfer.protein
K01079	-1.44386	4.75e-05	.serB,.PSPH;.phosphoserine.phosphatase.[EC:3.1.3.3]
K00104	-6.50299	4.74e-05	.glcD;.glycolate.oxidase.[EC:1.1.3.15]
K13653	-4.66045	4.73e-05	.K13653;.AraC.family.transcriptional.regulator
K03436	-3.61879	4.71e-05	.fruR2,.fruR;.DeoR.family.transcriptional.regulator,.fructose.operon.transcriptional.repressor
K16013	-3.82116	4.6e-05	.cydD;.ATP-binding.cassette,.subfamily.C,.bacterial.CydD
K09792	8.35775	4.55e-05	.K09792;.uncharacterized.protein
K07321	-6.09572	4.54e-05	.cooC;.CO.dehydrogenase.maturation.factor
K00382	2.46712	4.52e-05	.DLD,.lpd,.pdhD;.dihydrolipoamide.dehydrogenase.[EC:1.8.1.4]
K15976	-7.91606	4.51e-05	.K15976;.putative.NAD(P)H.nitroreductase.[EC:1.-.-.-]
K04762	4.52928	4.5e-05	.hslR;.ribosome-associated.heat.shock.protein.Hsp15
K07175	5.09801	4.4e-05	.phoH2;.PhoH-like.ATPase
K00042	8.86397	4.29e-05	.garR,.glxR;.2-hydroxy-3-oxopropionate.reductase.[EC:1.1.1.60]
K19082	-7.13349	4.28e-05	.braR,.bceR;.two-component.system,.OmpR.family,.response.regulator.protein.BraR/BceR
K01585	3.44466	4.23e-05	.speA;.arginine.decarboxylase.[EC:4.1.1.19]
K07456	-3.58881	4.21e-05	.mutS2;.DNA.mismatch.repair.protein.MutS2
K02658	7.33116	4.15e-05	.pilH;.twitching.motility.two-component.system.response.regulator.PilH
K12999	-3.71677	4.15e-05	.rgpI;.glucosyltransferase.[EC:2.4.1.-]
K00986	-1.82215	4.13e-05	.ltrA;.RNA-directed.DNA.polymerase.[EC:2.7.7.49]
K02773	-3.67284	4.13e-05	.gatA,.sgcA;.galactitol.PTS.system.EIIA.component.[EC:2.7.1.200]
K20375	-4.67045	4.09e-05	.ropB,.rgg1;.HTH-type.transcriptional.regulator,.pheromone-responsive.regulator
K11105	5.40355	4.03e-05	.cvrA,.nhaP2;.potassium/hydrogen.antiporter
K06962	-4.68837	4.02e-05	.K06962;.uncharacterized.protein
K05780	4.10654	3.98e-05	.phnL;.alpha-D-ribose.1-methylphosphonate.5-triphosphate.synthase.subunit.PhnL.[EC:2.7.8.37]
K01674	-5.7001	3.82e-05	.cah;.carbonic.anhydrase.[EC:4.2.1.1]
K13633	8.58418	3.82e-05	.ftrA;.AraC.family.transcriptional.regulator,.transcriptional.activator.FtrA
K03709	-4.30094	3.74e-05	.troR;.DtxR.family.transcriptional.regulator,.Mn-dependent.transcriptional.regulator
K10979	4.28141	3.73e-05	.ku;.DNA.end-binding.protein.Ku
K24217	5.78509	3.67e-05	.mnaT;.L-amino.acid.N-acyltransferase.[EC:2.3.1.-]
K02759	-3.644	3.66e-05	.celC,.chbA;.cellobiose.PTS.system.EIIA.component.[EC:2.7.1.196.2.7.1.205]
K06606	6.98382	3.61e-05	.iolI;.2-keto-myo-inositol.isomerase.[EC:5.3.99.11]
K19337	3.8098	3.61e-05	.hexR;.RpiR.family.transcriptional.regulator,.carbohydrate.utilization.regulator
K06929	-5.40028	3.61e-05	.K06929;.uncharacterized.protein
K20108	-4.00081	3.56e-05	.malT;.maltose.PTS.system.EIICB.or.EIICBA.component.[EC:2.7.1.208]
K03040	-1.53228	3.56e-05	.rpoA;.DNA-directed.RNA.polymerase.subunit.alpha.[EC:2.7.7.6]
K20976	5.78624	3.54e-05	.hptB;.histidine.phosphotransfer.protein.HptB
K09913	5.24969	3.53e-05	.ppnP;.purine/pyrimidine-nucleoside.phosphorylase.[EC:2.4.2.1.2.4.2.2]
K07726	3.0778	3.48e-05	.K07726;.putative.transcriptional.regulator
K06714	-6.82217	3.43e-05	.rocR;.arginine.utilization.regulatory.protein
K09159	7.35392	3.4e-05	.cptB;.antitoxin.CptB
K08640	-6.14355	3.4e-05	.E3.4.17.14;.zinc.D-Ala-D-Ala.carboxypeptidase.[EC:3.4.17.14]
K23536	-3.94988	3.39e-05	.nupC;.general.nucleoside.transport.system.permease.protein
K07335	-3.43914	3.37e-05	.bmpA,.bmpB,.tmpC;.basic.membrane.protein.A.and.related.proteins
K11041	-5.65108	3.34e-05	.eta;.exfoliative.toxin.A/B
K01159	-1.84733	3.3e-05	.ruvC;.crossover.junction.endodeoxyribonuclease.RuvC.[EC:3.1.21.10]
K00010	4.53628	3.3e-05	.iolG;.myo-inositol.2-dehydrogenase./.D-chiro-inositol.1-dehydrogenase.[EC:1.1.1.18.1.1.1.369]
K13655	6.67377	3.3e-05	.mqsA;.HTH-type.transcriptional.regulator./.antitoxin.MqsA
K08168	-4.27603	3.1e-05	.tetB;.MFS.transporter,.DHA2.family,.metal-tetracycline-proton.antiporter
K11065	2.48142	3.07e-05	.tpx;.thioredoxin-dependent.peroxiredoxin.[EC:1.11.1.24]
K02243	-3.61459	2.96e-05	.comGA;.competence.protein.ComGA
K04752	7.40633	2.93e-05	.glnK;.nitrogen.regulatory.protein.P-II.2
K11927	4.09282	2.88e-05	.rhlE;.ATP-dependent.RNA.helicase.RhlE.[EC:3.6.4.13]
K08679	-6.97969	2.82e-05	.GAE,.cap1J;.UDP-glucuronate.4-epimerase.[EC:5.1.3.6]
K07235	7.3863	2.74e-05	.tusD,.dsrE;.tRNA.2-thiouridine.synthesizing.protein.D.[EC:2.8.1.-]
K22230	-3.21332	2.69e-05	.iolU;.scyllo-inositol.2-dehydrogenase.(NADP+).[EC:1.1.1.-]
K06191	-4.22772	2.68e-05	.nrdH;.glutaredoxin-like.protein.NrdH
K21453	-6.86879	2.66e-05	.icaR;.TetR/AcrR.family.transcriptional.regulator,.biofilm.operon.repressor
K16511	-3.77984	2.61e-05	.mecA1_2;.adapter.protein.MecA.1/2
K19294	3.98593	2.6e-05	.algI;.alginate.O-acetyltransferase.complex.protein.AlgI
K02622	2.19241	2.59e-05	.parE;.topoisomerase.IV.subunit.B.[EC:5.6.2.2]
K00432	3.38376	2.58e-05	.gpx,.btuE,.bsaA;.glutathione.peroxidase.[EC:1.11.1.9]
K21834	5.50952	2.55e-05	.dgcB;.dimethylglycine.catabolism.B
K07078	-6.45245	2.49e-05	.K07078;.uncharacterized.protein
K06132	4.42764	2.43e-05	.clsC;.cardiolipin.synthase.C.[EC:2.7.8.-]
K01816	7.19015	2.39e-05	.hyi,.gip;.hydroxypyruvate.isomerase.[EC:5.3.1.22]
K01699	-6.25461	2.36e-05	.pduC;.propanediol.dehydratase.large.subunit.[EC:4.2.1.28]
K07192	-7.40827	2.36e-05	.FLOT;.flotillin
K07056	-1.93291	2.35e-05	.rsmI;.16S.rRNA.(cytidine1402-2'-O)-methyltransferase.[EC:2.1.1.198]
K05788	7.3954	2.31e-05	.ihfB,.himD;.integration.host.factor.subunit.beta
K21498	-6.30309	2.31e-05	.higA-1;.antitoxin.HigA-1
K01480	5.88278	2.3e-05	.speB;.agmatinase.[EC:3.5.3.11]
K12556	-4.43735	2.26e-05	.pbp2X;.penicillin-binding.protein.2X
K02810	-3.66401	2.26e-05	.scrA,.sacP,.sacX,.ptsS;.sucrose.PTS.system.EIIBCA.or.EIIBC.component.[EC:2.7.1.211]
K03060	-2.50689	2.23e-05	.rpoZ;.DNA-directed.RNA.polymerase.subunit.omega.[EC:2.7.7.6]
K01772	2.61119	2.19e-05	.hemH,.FECH;.protoporphyrin/coproporphyrin.ferrochelatase.[EC:4.99.1.1.4.99.1.9]
K07442	-4.25987	2.15e-05	.TRM61,.GCD14;.tRNA.(adenine57-N1/adenine58-N1)-methyltransferase.catalytic.subunit.[EC:2.1.1.219.2.1.1.220]
K09772	-4.15679	2.14e-05	.sepF;.cell.division.inhibitor.SepF
K18954	5.57712	2.12e-05	.pobR;.AraC.family.transcriptional.regulator,.transcriptional.activator.of.pobA
K00459	2.34541	2.1e-05	.ncd2,.npd;.nitronate.monooxygenase.[EC:1.13.12.16]
K23753	4.33472	2e-05	.ppk2,.pap;.AMP-polyphosphate.phosphotransferase.[EC:2.7.4.33]
K03297	4.27576	1.99e-05	.emrE,.qac,.mmr,.smr;.small.multidrug.resistance.pump
K00385	-6.08627	1.94e-05	.asrC;.anaerobic.sulfite.reductase.subunit.C
K05881	-4.36146	1.93e-05	.dhaM;.phosphoenolpyruvate---glycerone.phosphotransferase.subunit.DhaM.[EC:2.7.1.121]
K07455	-3.88541	1.92e-05	.recT;.recombination.protein.RecT
K19002	-3.58751	1.91e-05	.mgs,.bgsB;.1,2-diacylglycerol.3-alpha-glucosyltransferase.[EC:2.4.1.337]
K02655	7.44924	1.83e-05	.pilE;.type.IV.pilus.assembly.protein.PilE
K07749	9.22126	1.83e-05	.frc;.formyl-CoA.transferase.[EC:2.8.3.16]
K02099	-3.17074	1.81e-05	.araC;.AraC.family.transcriptional.regulator,.arabinose.operon.regulatory.protein
K02769	-4.39984	1.75e-05	.fruAb;.fructose.PTS.system.EIIB.component.[EC:2.7.1.202]
K18456	9.57341	1.74e-05	.E3.5.4.32;.8-oxoguanine.deaminase.[EC:3.5.4.32]
K03832	5.75081	1.72e-05	.tonB;.periplasmic.protein.TonB
K03975	-1.03694	1.72e-05	.dedA;.membrane-associated.protein
K00145	-1.22886	1.72e-05	.argC;.N-acetyl-gamma-glutamyl-phosphate.reductase.[EC:1.2.1.38]
K08281	-2.06436	1.71e-05	.pncA;.nicotinamidase/pyrazinamidase.[EC:3.5.1.19.3.5.1.-]
K03664	-1.65262	1.69e-05	.smpB;.SsrA-binding.protein
K07010	-1.75575	1.68e-05	.K07010;.putative.glutamine.amidotransferase
K00627	4.41928	1.68e-05	.DLAT,.aceF,.pdhC;.pyruvate.dehydrogenase.E2.component.(dihydrolipoamide.acetyltransferase).[EC:2.3.1.12]
K03453	-1.46728	1.68e-05	.TC.BASS;.bile.acid:Na+.symporter,.BASS.family
K01778	-1.06937	1.65e-05	.dapF;.diaminopimelate.epimerase.[EC:5.1.1.7]
K03154	-2.26195	1.61e-05	.thiS;.sulfur.carrier.protein
K17319	-4.21986	1.61e-05	.lplB;.putative.aldouronate.transport.system.permease.protein
K03293	-1.44509	1.58e-05	.TC.AAT;.amino.acid.transporter,.AAT.family
K00762	-1.71465	1.58e-05	.pyrE;.orotate.phosphoribosyltransferase.[EC:2.4.2.10]
K16899	-4.00408	1.53e-05	.addB;.ATP-dependent.helicase/nuclease.subunit.B.[EC:3.1.-.-.3.6.4.12]
K02796	-3.53521	1.52e-05	.manZ;.mannose.PTS.system.EIID.component
K07063	-6.1624	1.52e-05	.K07063;.uncharacterized.protein
K11616	-4.33203	1.5e-05	.maeN;.malate:Na+.symporter
K00275	3.68797	1.48e-05	.pdxH,.PNPO;.pyridoxamine.5'-phosphate.oxidase.[EC:1.4.3.5]
K02118	-5.4582	1.46e-05	.ATPVB,.ntpB,.atpB;.V/A-type.H+/Na+-transporting.ATPase.subunit.B
K00604	-1.11724	1.43e-05	.MTFMT,.fmt;.methionyl-tRNA.formyltransferase.[EC:2.1.2.9]
K03337	3.73145	1.43e-05	.iolB;.5-deoxy-glucuronate.isomerase.[EC:5.3.1.30]
K06178	-1.29398	1.41e-05	.rluB;.23S.rRNA.pseudouridine2605.synthase.[EC:5.4.99.22]
K03711	-1.79482	1.4e-05	.fur,.zur,.furB;.Fur.family.transcriptional.regulator,.ferric.uptake.regulator
K03282	-1.73505	1.4e-05	.mscL;.large.conductance.mechanosensitive.channel
K02398	6.9722	1.39e-05	.flgM;.negative.regulator.of.flagellin.synthesis.FlgM
K07156	5.83362	1.36e-05	.copC,.pcoC;.copper.resistance.protein.C
K03698	-3.38587	1.36e-05	.cbf,.cbf1;.3'-5'.exoribonuclease.[EC:3.1.-.-]
K14083	-7.14643	1.33e-05	.mttB;.trimethylamine---corrinoid.protein.Co-methyltransferase.[EC:2.1.1.250]
K09903	-1.74709	1.29e-05	.pyrH;.uridylate.kinase.[EC:2.7.4.22]
K09803	-4.90911	1.29e-05	.K09803;.uncharacterized.protein
K07402	3.18017	1.28e-05	.xdhC;.xanthine.dehydrogenase.accessory.factor
K17810	-5.1904	1.27e-05	.asl;.D-aspartate.ligase.[EC:6.3.1.12]
K08296	-1.93433	1.21e-05	.sixA;.phosphohistidine.phosphatase.[EC:3.1.3.-]
K01593	7.37774	1.2e-05	.DDC,.TDC;.aromatic-L-amino-acid/L-tryptophan.decarboxylase.[EC:4.1.1.28.4.1.1.105]
K02793	-3.61107	1.2e-05	.manXa;.mannose.PTS.system.EIIA.component.[EC:2.7.1.191]
K07150	-3.36903	1.18e-05	.K07150;.uncharacterized.protein
K12111	-2.91835	1.18e-05	.ebgA;.evolved.beta-galactosidase.subunit.alpha.[EC:3.2.1.23]
K01507	-1.88104	1.16e-05	.ppa;.inorganic.pyrophosphatase.[EC:3.6.1.1]
K00800	-1.0974	1.16e-05	.aroA;.3-phosphoshikimate.1-carboxyvinyltransferase.[EC:2.5.1.19]
K09974	-5.23751	1.1e-05	.K09974;.uncharacterized.protein
K06995	7.08736	1.07e-05	.K06995;.uncharacterized.protein
K01971	6.1517	1.05e-05	.ligD;.bifunctional.non-homologous.end.joining.protein.LigD.[EC:6.5.1.1]
K00008	-4.34889	1.02e-05	.SORD,.gutB;.L-iditol.2-dehydrogenase.[EC:1.1.1.14]
K07139	-3.7969	1.02e-05	.K07139;.uncharacterized.protein
K00575	5.39728	1.02e-05	.cheR;.chemotaxis.protein.methyltransferase.CheR.[EC:2.1.1.80]
K07003	4.5604	9.92e-06	.K07003;.uncharacterized.protein
K02886	-1.68163	9.9e-06	.RP-L2,.MRPL2,.rplB;.large.subunit.ribosomal.protein.L2
K13651	6.64565	9.69e-06	.mqsR;.motility.quorum-sensing.regulator./.GCU-specific.mRNA.interferase.toxin
K09948	7.59728	9.68e-06	.K09948;.uncharacterized.protein
K16326	-4.63222	9.67e-06	.yeiL;.CRP/FNR.family.transcriptional.regulator,.putaive.post-exponential-phase.nitrogen-starvation.regulator
K03326	-6.19319	9.54e-06	.TC.DCUC,.dcuC,.dcuD;.C4-dicarboxylate.transporter,.DcuC.family
K01496	-1.85411	9.5e-06	.hisI;.phosphoribosyl-AMP.cyclohydrolase.[EC:3.5.4.19]
K07444	-4.01992	9.43e-06	.ypsC;.putative.N6-adenine-specific.DNA.methylase.[EC:2.1.1.-]
K06202	6.07882	9.41e-06	.cyaY;.iron-sulfur.cluster.assembly.protein.CyaY
K04061	6.59374	9.23e-06	.flhB2;.flagellar.biosynthesis.protein
K07460	-2.42132	9.19e-06	.yraN;.putative.endonuclease
K17073	-5.07349	9.03e-06	.lysX1;.putative.lysine.transport.system.substrate-binding.protein
K01054	3.02648	8.99e-06	.MGLL;.acylglycerol.lipase.[EC:3.1.1.23]
K03557	7.58128	8.9e-06	.fis;.Fis.family.transcriptional.regulator,.factor.for.inversion.stimulation.protein
K02194	5.17115	8.48e-06	.ccmB;.heme.exporter.protein.B
K01118	4.70483	8.4e-06	.acpD,.azoR;.FMN-dependent.NADH-azoreductase.[EC:1.7.1.17]
K19118	-6.65993	8.26e-06	.csd2,.cas7;.CRISPR-associated.protein.Csd2
K17074	-5.108	8.26e-06	.lysX2;.putative.lysine.transport.system.permease.protein
K02002	5.13506	8.26e-06	.proX;.glycine.betaine/proline.transport.system.substrate-binding.protein
K09165	7.6102	8.26e-06	.K09165;.dodecin
K08177	-1.54757	8.15e-06	.oxlT;.MFS.transporter,.OFA.family,.oxalate/formate.antiporter
K01706	7.33802	8.11e-06	.gudD;.glucarate.dehydratase.[EC:4.2.1.40]
K02408	7.59795	8.01e-06	.fliE;.flagellar.hook-basal.body.complex.protein.FliE
K01151	-4.65192	7.91e-06	.nfo;.deoxyribonuclease.IV.[EC:3.1.21.2]
K02822	-3.81906	7.7e-06	.ulaB,.sgaB;.ascorbate.PTS.system.EIIB.component.[EC:2.7.1.194]
K00666	5.79328	7.6e-06	.K00666;.fatty-acyl-CoA.synthase.[EC:6.2.1.-]
K03646	5.00439	7.54e-06	.tolA;.colicin.import.membrane.protein
K02956	-2.31508	7.54e-06	.RP-S15,.MRPS15,.rpsO;.small.subunit.ribosomal.protein.S15
K06990	-5.59303	7.52e-06	.MEMO1;.MEMO1.family.protein
K18828	5.66525	7.5e-06	.mvpA,.vapC;.tRNA(fMet)-specific.endonuclease.VapC.[EC:3.1.-.-]
K10242	-4.17668	7.42e-06	.cebG;.cellobiose.transport.system.permease.protein
K00981	-1.41423	7.4e-06	.E2.7.7.41,.CDS1,.CDS2,.cdsA;.phosphatidate.cytidylyltransferase.[EC:2.7.7.41]
K16210	-4.6251	7.38e-06	.togT,.rhiT;.oligogalacturonide.transporter
K04092	-4.23997	7.2e-06	.tyrA1;.chorismate.mutase.[EC:5.4.99.5]
K02316	-1.48161	7.17e-06	.dnaG;.DNA.primase.[EC:2.7.7.101]
K11178	7.21807	7.15e-06	.yagS;.xanthine.dehydrogenase.YagS.FAD-binding.subunit.[EC:1.17.1.4]
K00240	-2.02908	7.04e-06	.sdhB,.frdB;.succinate.dehydrogenase./.fumarate.reductase,.iron-sulfur.subunit.[EC:1.3.5.1.1.3.5.4]
K03736	6.15569	7.04e-06	.eutC;.ethanolamine.ammonia-lyase.small.subunit.[EC:4.3.1.7]
K06163	4.3471	6.94e-06	.phnJ;.alpha-D-ribose.1-methylphosphonate.5-phosphate.C-P.lyase.[EC:4.7.1.1]
K02961	-3.2948	6.9e-06	.RP-S17,.MRPS17,.rpsQ;.small.subunit.ribosomal.protein.S17
K02874	-2.6766	6.88e-06	.RP-L14,.MRPL14,.rplN;.large.subunit.ribosomal.protein.L14
K11689	7.60043	6.84e-06	.dctQ;.C4-dicarboxylate.transporter,.DctQ.subunit
K13640	-4.28946	6.82e-06	.hspR;.MerR.family.transcriptional.regulator,.heat.shock.protein.HspR
K02110	-2.3007	6.59e-06	.ATPF0C,.atpE;.F-type.H+-transporting.ATPase.subunit.c
K06075	7.02894	6.58e-06	.slyA;.MarR.family.transcriptional.regulator,.transcriptional.regulator.for.hemolysin
K01893	-3.6098	6.36e-06	.NARS,.asnS;.asparaginyl-tRNA.synthetase.[EC:6.1.1.22]
K00054	-3.81534	6.2e-06	.mvaA;.hydroxymethylglutaryl-CoA.reductase.[EC:1.1.1.88]
K23518	-3.96917	6.12e-06	.MACROD,.ymdB;.O-acetyl-ADP-ribose.deacetylase.[EC:3.1.1.106]
K00588	-4.37799	6.1e-06	.E2.1.1.104;.caffeoyl-CoA.O-methyltransferase.[EC:2.1.1.104]
K12574	-3.96954	6.09e-06	.rnj;.ribonuclease.J.[EC:3.1.-.-]
K09013	-4.20227	6.07e-06	.sufC;.Fe-S.cluster.assembly.ATP-binding.protein
K00571	-4.74279	6.06e-06	.E2.1.1.72;.site-specific.DNA-methyltransferase.(adenine-specific).[EC:2.1.1.72]
K03320	-1.42812	6.05e-06	.amt,.AMT,.MEP;.ammonium.transporter,.Amt.family
K02860	-2.72167	6.04e-06	.rimM;.16S.rRNA.processing.protein.RimM
K15460	-3.29043	5.97e-06	.yfiC,.trmX;.tRNA1Val.(adenine37-N6)-methyltransferase.[EC:2.1.1.223]
K02775	-5.86061	5.93e-06	.gatC,.sgcC;.galactitol.PTS.system.EIIC.component
K18231	-6.02241	5.9e-06	.msr,.vmlR;.macrolide.transport.system.ATP-binding/permease.protein
K09705	-6.69995	5.83e-06	.K09705;.uncharacterized.protein
K03077	-4.19553	5.74e-06	.araD,.ulaF,.sgaE,.sgbE;.L-ribulose-5-phosphate.4-epimerase.[EC:5.1.3.4]
K07589	6.88718	5.66e-06	.folX;.D-erythro-7,8-dihydroneopterin.triphosphate.epimerase.[EC:5.1.99.7]
K14415	-4.67143	5.38e-06	.RTCB,.rtcB;.tRNA-splicing.ligase.RtcB.(3'-phosphate/5'-hydroxy.nucleic.acid.ligase).[EC:6.5.1.8]
K02552	5.74108	5.37e-06	.menF;.menaquinone-specific.isochorismate.synthase.[EC:5.4.4.2]
K06164	4.1761	5.26e-06	.phnI;.alpha-D-ribose.1-methylphosphonate.5-triphosphate.synthase.subunit.PhnI.[EC:2.7.8.37]
K08161	-3.00084	5.25e-06	.mdtG;.MFS.transporter,.DHA1.family,.multidrug.resistance.protein
K06905	8.27851	5e-06	.K06905;.uncharacterized.protein
K03972	-7.49801	4.92e-06	.pspE;.phage.shock.protein.E
K03553	-1.81856	4.84e-06	.recA;.recombination.protein.RecA
K18997	6.8927	4.83e-06	.cbpM;.chaperone.modulatory.protein.CbpM
K09975	6.25943	4.81e-06	.K09975;.uncharacterized.protein
K09157	-4.1371	4.77e-06	.K09157;.uncharacterized.protein
K15555	4.96471	4.72e-06	.ssuB;.sulfonate.transport.system.ATP-binding.protein.[EC:7.6.2.14]
K00821	-1.20779	4.61e-06	.argD;.acetylornithine/N-succinyldiaminopimelate.aminotransferase.[EC:2.6.1.11.2.6.1.17]
K00611	-1.33804	4.56e-06	.OTC,.argF,.argI;.ornithine.carbamoyltransferase.[EC:2.1.3.3]
K03210	-2.71803	4.55e-06	.yajC;.preprotein.translocase.subunit.YajC
K19157	-4.15192	4.52e-06	.yafQ;.mRNA.interferase.YafQ.[EC:3.1.-.-]
K02794	-3.82449	4.51e-06	.manX;.mannose.PTS.system.EIIAB.component.[EC:2.7.1.191]
K19166	7.71929	4.48e-06	.higB;.mRNA.interferase.HigB.[EC:3.1.-.-]
K07794	7.09887	4.47e-06	.tctB;.putative.tricarboxylic.transport.membrane.protein
K11069	-3.85184	4.43e-06	.potD;.spermidine/putrescine.transport.system.substrate-binding.protein
K10778	4.64935	4.4e-06	.ada;.AraC.family.transcriptional.regulator,.regulatory.protein.of.adaptative.response./.methylated-DNA-[protein]-cysteine.methyltransferase.[EC:2.1.1.63]
K03578	-1.34798	4.38e-06	.hrpA;.ATP-dependent.helicase.HrpA.[EC:3.6.4.13]
K02035	-1.10444	4.32e-06	.ABC.PE.S;.peptide/nickel.transport.system.substrate-binding.protein
K00930	-1.61612	4.26e-06	.argB;.acetylglutamate.kinase.[EC:2.7.2.8]
K06023	-4.03683	4.25e-06	.hprK,.ptsK;.HPr.kinase/phosphorylase.[EC:2.7.11.-.2.7.4.-]
K00209	5.84439	4.14e-06	.fabV,.ter;.enoyl-[acyl-carrier.protein].reductase./.trans-2-enoyl-CoA.reductase.(NAD+).[EC:1.3.1.9.1.3.1.44]
K01839	-4.10848	4.1e-06	.deoB;.phosphopentomutase.[EC:5.4.2.7]
K02575	5.1418	4.01e-06	.NRT,.narK,.nrtP,.nasA;.MFS.transporter,.NNP.family,.nitrate/nitrite.transporter
K21600	-4.51017	4e-06	.csoR,.ricR;.CsoR.family.transcriptional.regulator,.copper-sensing.transcriptional.repressor
K02371	-3.73412	3.9e-06	.fabK;.enoyl-[acyl-carrier.protein].reductase.II.[EC:1.3.1.9]
K03556	4.18495	3.77e-06	.malT;.LuxR.family.transcriptional.regulator,.maltose.regulon.positive.regulatory.protein
K15509	8.35992	3.72e-06	.hpsN;.sulfopropanediol.3-dehydrogenase.[EC:1.1.1.308]
K03752	2.93455	3.65e-06	.mobA;.molybdenum.cofactor.guanylyltransferase.[EC:2.7.7.77]
K20345	-7.07238	3.61e-06	.blpB;.membrane.fusion.protein,.peptide.pheromone/bacteriocin.exporter
K00760	-1.67941	3.56e-06	.hprT,.hpt,.HPRT1;.hypoxanthine.phosphoribosyltransferase.[EC:2.4.2.8]
K06195	7.73286	3.55e-06	.apaG;.ApaG.protein
K07138	-5.61172	3.54e-06	.K07138;.uncharacterized.protein
K02437	-1.91425	3.45e-06	.gcvH,.GCSH;.glycine.cleavage.system.H.protein
K00528	-1.73521	3.44e-06	.fpr;.ferredoxin/flavodoxin---NADP+.reductase.[EC:1.18.1.2.1.19.1.1]
K10006	-4.18249	3.43e-06	.gluC;.glutamate.transport.system.permease.protein
K01464	3.15823	3.41e-06	.DPYS,.dht,.hydA;.dihydropyrimidinase.[EC:3.5.2.2]
K07009	-3.99236	3.34e-06	.gatD;.lipid.II.isoglutaminyl.synthase.(glutamine-hydrolysing).[EC:6.3.5.13]
K19081	-3.96698	3.34e-06	.braS,.bceS;.two-component.system,.OmpR.family,.sensor.histidine.kinase.BraS/BceS.[EC:2.7.13.3]
K00615	-1.12266	3.29e-06	.E2.2.1.1,.tktA,.tktB;.transketolase.[EC:2.2.1.1]
K07076	-4.05791	3.29e-06	.K07076;.uncharacterized.protein
K07473	-4.21826	3.21e-06	.dinJ;.DNA-damage-inducible.protein.J
K13890	-4.94023	3.15e-06	.gsiC;.glutathione.transport.system.permease.protein
K07706	-6.03063	3.12e-06	.agrC,.blpH,.fsrC;.two-component.system,.LytTR.family,.sensor.histidine.kinase.AgrC.[EC:2.7.13.3]
K17865	5.94123	3.1e-06	.croR;.3-hydroxybutyryl-CoA.dehydratase.[EC:4.2.1.55]
K19126	-5.62442	3.01e-06	.casE,.cse3;.CRISPR.system.Cascade.subunit.CasE
K02806	6.9617	2.98e-06	.ptsN;.nitrogen.PTS.system.EIIA.component.[EC:2.7.1.-]
K10118	-4.30717	2.96e-06	.msmF;.raffinose/stachyose/melibiose.transport.system.permease.protein
K07005	-4.02032	2.95e-06	.K07005;.uncharacterized.protein
K09918	6.98246	2.92e-06	.K09918;.uncharacterized.protein
K07481	-4.82444	2.91e-06	.K07481;.transposase,.IS5.family
K20073	-4.29181	2.9e-06	.mapZ,.locZ;.mid-cell-anchored.protein.Z
K07816	-4.27258	2.86e-06	.E2.7.6.5;.GTP.pyrophosphokinase.[EC:2.7.6.5]
K02388	6.92515	2.84e-06	.flgC;.flagellar.basal-body.rod.protein.FlgC
K04755	7.79618	2.81e-06	.fdx;.ferredoxin,.2Fe-2S
K00758	-5.76692	2.81e-06	.deoA,.TYMP;.thymidine.phosphorylase.[EC:2.4.2.4]
K02945	-1.36789	2.81e-06	.RP-S1,.rpsA;.small.subunit.ribosomal.protein.S1
K17195	-4.09789	2.78e-06	.alsE;.D-allulose-6-phosphate.3-epimerase.[EC:5.1.3.-]
K00198	-6.90326	2.77e-06	.cooS,.acsA;.anaerobic.carbon-monoxide.dehydrogenase.catalytic.subunit.[EC:1.2.7.4]
K14988	-6.00158	2.75e-06	.salK;.two-component.system,.NarL.family,.secretion.system.sensor.histidine.kinase.SalK
K07213	2.79959	2.71e-06	.ATOX1,.ATX1,.copZ,.golB;.copper.chaperone
K24180	-1.4601	2.62e-06	.mleP;.malate.permease.and.related.proteins
K19158	-3.18822	2.55e-06	.yoeB;.toxin.YoeB.[EC:3.1.-.-]
K02948	-2.81253	2.52e-06	.RP-S11,.MRPS11,.rpsK;.small.subunit.ribosomal.protein.S11
K10189	-4.13425	2.5e-06	.lacF,.araP;.lactose/L-arabinose.transport.system.permease.protein
K02406	5.50988	2.49e-06	.fliC,.hag;.flagellin
K01835	-3.35983	2.49e-06	.pgm;.phosphoglucomutase.[EC:5.4.2.2]
K11206	6.06258	2.47e-06	.NIT1,.ybeM;.deaminated.glutathione.amidase.[EC:3.5.1.128]
K01752	-1.07177	2.4e-06	.E4.3.1.17,.sdaA,.sdaB,.tdcG;.L-serine.dehydratase.[EC:4.3.1.17]
K19225	-4.16821	2.37e-06	.gluP;.rhomboid.protease.GluP.[EC:3.4.21.105]
K13643	4.84984	2.26e-06	.iscR;.Rrf2.family.transcriptional.regulator,.iron-sulfur.cluster.assembly.transcription.factor
K16264	-1.57526	2.26e-06	.czcD,.zitB;.cobalt-zinc-cadmium.efflux.system.protein
K21023	1.21701	2.25e-06	.mucR;.diguanylate.cyclase.[EC:2.7.7.65]
K01271	-3.17384	2.21e-06	.pepQ;.Xaa-Pro.dipeptidase.[EC:3.4.13.9]
K06940	3.3014	2.17e-06	.K06940;.uncharacterized.protein
K03560	7.82015	2.13e-06	.tolR;.biopolymer.transport.protein.TolR
K08681	-4.18431	2.13e-06	.pdxT,.pdx2;.pyridoxal.5'-phosphate.synthase.pdxT.subunit.[EC:4.3.3.6]
K13993	-4.31635	2.09e-06	.HSP20;.HSP20.family.protein
K00633	-4.4655	2.08e-06	.lacA;.galactoside.O-acetyltransferase.[EC:2.3.1.18]
K08323	-4.81563	2.02e-06	.rspA,.manD;.mannonate.dehydratase.[EC:4.2.1.8]
K02069	-1.61776	2.01e-06	.STAR2,.fetB;.UDP-glucose/iron.transport.system.permease.protein
K09014	-3.84281	2.01e-06	.sufB;.Fe-S.cluster.assembly.protein.SufB
K02994	-2.14062	1.99e-06	.RP-S8,.rpsH;.small.subunit.ribosomal.protein.S8
K13570	-5.35496	1.99e-06	.pup;.prokaryotic.ubiquitin-like.protein.Pup
K16209	-4.27781	1.96e-06	.lacS,.galP,.rafP;.lactose/raffinose/galactose.permease
K03635	5.96034	1.95e-06	.MOCS2B,.moaE;.molybdopterin.synthase.catalytic.subunit.[EC:2.8.1.12]
K00868	-1.86641	1.94e-06	.pdxK,.pdxY;.pyridoxine.kinase.[EC:2.7.1.35]
K17320	-4.14482	1.92e-06	.lplC;.putative.aldouronate.transport.system.permease.protein
K02495	-1.25426	1.9e-06	.hemN,.hemZ;.oxygen-independent.coproporphyrinogen.III.oxidase.[EC:1.3.98.3]
K15582	-4.09098	1.9e-06	.oppC;.oligopeptide.transport.system.permease.protein
K08368	6.09476	1.88e-06	.yaaU;.MFS.transporter,.putative.metabolite.transport.protein
K02440	-1.69932	1.85e-06	.GLPF;.glycerol.uptake.facilitator.protein
K01679	4.59441	1.84e-06	.E4.2.1.2B,.fumC,.FH;.fumarate.hydratase,.class.II.[EC:4.2.1.2]
K00956	6.26221	1.83e-06	.cysN;.sulfate.adenylyltransferase.subunit.1.[EC:2.7.7.4]
K02823	-4.16888	1.78e-06	.pyrDII;.dihydroorotate.dehydrogenase.electron.transfer.subunit
K01812	-4.54783	1.78e-06	.uxaC;.glucuronate.isomerase.[EC:5.3.1.12]
K03270	6.05167	1.74e-06	.kdsC;.3-deoxy-D-manno-octulosonate.8-phosphate.phosphatase.(KDO.8-P.phosphatase).[EC:3.1.3.45]
K17077	-4.19038	1.72e-06	.artQ;.arginine/lysine/histidine.transport.system.permease.protein
K23124	4.88919	1.71e-06	.pxpC;.5-oxoprolinase.(ATP-hydrolysing).subunit.C.[EC:3.5.2.9]
K01489	-4.58852	1.71e-06	.cdd,.CDA;.cytidine.deaminase.[EC:3.5.4.5]
K01838	-3.4305	1.68e-06	.pgmB;.beta-phosphoglucomutase.[EC:5.4.2.6]
K02439	7.06555	1.67e-06	.glpE;.thiosulfate.sulfurtransferase.[EC:2.8.1.1]
K03424	-1.35197	1.64e-06	.tatD;.TatD.DNase.family.protein.[EC:3.1.21.-]
K03594	7.66442	1.61e-06	.bfr;.bacterioferritin.[EC:1.16.3.1]
K03783	-3.68618	1.53e-06	.punA,.PNP;.purine-nucleoside.phosphorylase.[EC:2.4.2.1]
K11443	7.86137	1.53e-06	.divK;.two-component.system,.cell.cycle.response.regulator.DivK
K02548	-4.37286	1.48e-06	.menA;.1,4-dihydroxy-2-naphthoate.polyprenyltransferase.[EC:2.5.1.74]
K10218	7.82175	1.48e-06	.ligK,.galC;.4-hydroxy-4-methyl-2-oxoglutarate.aldolase.[EC:4.1.3.17]
K07450	-6.38684	1.47e-06	.K07450;.putative.resolvase
K07478	-2.00635	1.47e-06	.ycaJ;.putative.ATPase
K10190	-4.30424	1.45e-06	.lacG,.araQ;.lactose/L-arabinose.transport.system.permease.protein
K05896	-1.93243	1.44e-06	.scpA;.segregation.and.condensation.protein.A
K01596	-7.78571	1.44e-06	.E4.1.1.32,.pckA,.PCK;.phosphoenolpyruvate.carboxykinase.(GTP).[EC:4.1.1.32]
K23675	-4.17679	1.43e-06	.fmnP,.ribU;.riboflavin.transporter
K24017	-4.44551	1.42e-06	.priA;.phosphoribosyl.isomerase.A.[EC:5.3.1.16.5.3.1.24]
K06941	-1.68703	1.41e-06	.rlmN;.23S.rRNA.(adenine2503-C2)-methyltransferase.[EC:2.1.1.192]
K04087	6.4512	1.37e-06	.hflC;.modulator.of.FtsH.protease.HflC
K03523	-4.03055	1.34e-06	.bioY;.biotin.transport.system.substrate-specific.component
K16959	-4.00047	1.34e-06	.tcyM;.L-cystine.transport.system.permease.protein
K19113	7.94949	1.34e-06	.ttr;.acetyltransferase.[EC:2.3.1.-]
K01255	5.25221	1.33e-06	.CARP,.pepA;.leucyl.aminopeptidase.[EC:3.4.11.1]
K08602	-3.83527	1.31e-06	.pepF,.pepB;.oligoendopeptidase.F.[EC:3.4.24.-]
K20509	-6.68202	1.29e-06	.madB,.oadB,.gcdB,.mmdB;.carboxybiotin.decarboxylase.[EC:7.2.4.1]
K09761	-1.54352	1.28e-06	.rsmE;.16S.rRNA.(uracil1498-N3)-methyltransferase.[EC:2.1.1.193]
K02052	7.65548	1.23e-06	.ABC.SP.A;.putative.spermidine/putrescine.transport.system.ATP-binding.protein
K06909	-3.7114	1.23e-06	.xtmB;.phage.terminase.large.subunit
K02203	6.02955	1.21e-06	.thrH;.phosphoserine./.homoserine.phosphotransferase.[EC:3.1.3.3.2.7.1.39]
K11102	8.55751	1.17e-06	.gltP,.gltT;.proton.glutamate.symport.protein
K16509	-4.2955	1.16e-06	.spxA;.regulatory.protein.spx
K07458	-4.2377	1.16e-06	.vsr;.DNA.mismatch.endonuclease,.patch.repair.protein.[EC:3.1.-.-]
K03727	-4.82353	1.16e-06	.helY;.ATP-dependent.RNA.helicase.HelY.[EC:3.6.4.-]
K00547	-8.10971	1.14e-06	.mmuM,.BHMT2;.homocysteine.S-methyltransferase.[EC:2.1.1.10]
K03208	4.03881	1.12e-06	.wcaI;.colanic.acid.biosynthesis.glycosyl.transferase.WcaI
K01081	-5.76392	1.11e-06	.E3.1.3.5;.5'-nucleotidase.[EC:3.1.3.5]
K02472	3.94514	1.1e-06	.wecC;.UDP-N-acetyl-D-mannosaminuronic.acid.dehydrogenase.[EC:1.1.1.336]
K02389	5.43886	1.09e-06	.flgD;.flagellar.basal-body.rod.modification.protein.FlgD
K02198	5.53145	1.09e-06	.ccmF;.cytochrome.c-type.biogenesis.protein.CcmF
K02193	4.9999	1.09e-06	.ccmA;.heme.exporter.protein.A.[EC:7.6.2.5]
K07491	-1.70657	1.09e-06	.rayT;.REP-associated.tyrosine.transposase
K02116	-4.35967	1.05e-06	.atpI;.ATP.synthase.protein.I
K25088	-4.2293	1.03e-06	.musG;.maltose.transport.system.permease.protein
K03648	-1.67199	1.03e-06	.UNG,.UDG;.uracil-DNA.glycosylase.[EC:3.2.2.27]
K07084	6.42301	1.01e-06	.yuiF;.putative.amino.acid.transporter
K07457	-4.1358	1.01e-06	.K07457;.endonuclease.III.related.protein
K19954	7.66779	1e-06	.adh1;.alcohol.dehydrogenase.[EC:1.1.1.-]
K02356	-1.85544	9.98e-07	.efp;.elongation.factor.P
K03100	-1.5109	9.96e-07	.lepB;.signal.peptidase.I.[EC:3.4.21.89]
K22306	-4.417	9.93e-07	.gpgP;.glucosyl-3-phosphoglycerate.phosphatase.[EC:3.1.3.85]
K01497	5.39972	9.85e-07	.ribA,.RIB1;.GTP.cyclohydrolase.II.[EC:3.5.4.25]
K00626	4.51753	9.77e-07	.ACAT,.atoB;.acetyl-CoA.C-acetyltransferase.[EC:2.3.1.9]
K00156	5.77473	9.77e-07	.poxB;.pyruvate.dehydrogenase.(quinone).[EC:1.2.5.1]
K01821	4.59646	9.7e-07	.praC,.xylH;.4-oxalocrotonate.tautomerase.[EC:5.3.2.6]
K13891	-4.71693	9.48e-07	.gsiD;.glutathione.transport.system.permease.protein
K01077	-5.48602	9.4e-07	.E3.1.3.1,.phoA,.phoB;.alkaline.phosphatase.[EC:3.1.3.1]
K01075	7.98038	9.4e-07	.E3.1.2.23;.4-hydroxybenzoyl-CoA.thioesterase.[EC:3.1.2.23]
K01070	6.50623	9.32e-07	.frmB,.ESD,.fghA;.S-formylglutathione.hydrolase.[EC:3.1.2.12]
K03413	6.17305	9.27e-07	.cheY;.two-component.system,.chemotaxis.family,.chemotaxis.protein.CheY
K07112	2.95245	9.14e-07	.K07112;.uncharacterized.protein
K03734	-4.02623	9.14e-07	.apbE;.FAD:protein.FMN.transferase.[EC:2.7.1.180]
K06201	-3.73685	9.13e-07	.cutC;.copper.homeostasis.protein
K03338	6.19069	9.08e-07	.iolC;.5-dehydro-2-deoxygluconokinase.[EC:2.7.1.92]
K15125	12.4621	9e-07	.fhaB;.filamentous.hemagglutinin
K04068	-4.20402	8.98e-07	.nrdG;.anaerobic.ribonucleoside-triphosphate.reductase.activating.protein.[EC:1.97.1.4]
K16148	-4.30228	8.71e-07	.glgM;.alpha-maltose-1-phosphate.synthase.[EC:2.4.1.342]
K07177	-4.26779	8.63e-07	.K07177;.Lon-like.protease
K01495	-1.73118	8.54e-07	.GCH1,.folE;.GTP.cyclohydrolase.IA.[EC:3.5.4.16]
K00812	-1.13708	8.52e-07	.aspB;.aspartate.aminotransferase.[EC:2.6.1.1]
K05362	-4.22565	8.39e-07	.murE;.UDP-N-acetylmuramoyl-L-alanyl-D-glutamate-L-lysine.ligase.[EC:6.3.2.7]
K06998	4.30921	8.36e-07	.phzF;.trans-2,3-dihydro-3-hydroxyanthranilate.isomerase.[EC:5.3.3.17]
K01210	-4.03785	8.33e-07	.E3.2.1.58;.glucan.1,3-beta-glucosidase.[EC:3.2.1.58]
K00941	-4.09013	8.29e-07	.thiD;.hydroxymethylpyrimidine/phosphomethylpyrimidine.kinase.[EC:2.7.1.49.2.7.4.7]
K01714	-1.44261	8.09e-07	.dapA;.4-hydroxy-tetrahydrodipicolinate.synthase.[EC:4.3.3.7]
K02887	-2.25625	8e-07	.RP-L20,.MRPL20,.rplT;.large.subunit.ribosomal.protein.L20
K01011	8.53073	7.84e-07	.TST,.MPST,.sseA;.thiosulfate/3-mercaptopyruvate.sulfurtransferase.[EC:2.8.1.1.2.8.1.2]
K02047	7.13687	7.76e-07	.cysW;.sulfate/thiosulfate.transport.system.permease.protein
K22844	-5.57319	7.68e-07	.aglG;.glucosyl-dolichyl.phosphate.glucuronosyltransferase.[EC:2.4.1.356]
K01202	-4.82836	7.65e-07	.GALC;.galactosylceramidase.[EC:3.2.1.46]
K02867	-2.5268	7.53e-07	.RP-L11,.MRPL11,.rplK;.large.subunit.ribosomal.protein.L11
K09951	-5.77962	7.31e-07	.cas2;.CRISPR-associated.protein.Cas2
K07248	8.2042	7.3e-07	.aldA;.lactaldehyde.dehydrogenase./.glycolaldehyde.dehydrogenase.[EC:1.2.1.22.1.2.1.21]
K17828	-4.16881	7.22e-07	.pyrDI;.dihydroorotate.dehydrogenase.(NAD+).catalytic.subunit.[EC:1.3.1.14]
K07147	5.47373	7.2e-07	.msrP;.methionine.sulfoxide.reductase.catalytic.subunit.[EC:1.8.-.-]
K07166	-4.53226	7.12e-07	.K07166;.ACT.domain-containing.protein
K03402	-4.20112	7.1e-07	.argR,.ahrC;.transcriptional.regulator.of.arginine.metabolism
K10117	-4.13694	7.07e-07	.msmE;.raffinose/stachyose/melibiose.transport.system.substrate-binding.protein
K01854	-4.55505	6.89e-07	.glf;.UDP-galactopyranose.mutase.[EC:5.4.99.9]
K01697	-1.67408	6.85e-07	.CBS;.cystathionine.beta-synthase.[EC:4.2.1.22]
K18028	5.67652	6.74e-07	.nicX;.2,5-dihydroxypyridine.5,6-dioxygenase.[EC:1.13.11.9]
K05550	8.043	6.69e-07	.benB-xylY;.benzoate/toluate.1,2-dioxygenase.subunit.beta.[EC:1.14.12.10.1.14.12.-]
K07317	-5.25476	6.27e-07	.K07317;.adenine-specific.DNA-methyltransferase.[EC:2.1.1.72]
K04487	-1.41872	6.2e-07	.iscS,.NFS1;.cysteine.desulfurase.[EC:2.8.1.7]
K23535	-4.65423	6.14e-07	.nupB;.general.nucleoside.transport.system.permease.protein
K15255	-4.28659	6.09e-07	.PIF1;.ATP-dependent.DNA.helicase.PIF1.[EC:3.6.4.12]
K01809	-3.75972	6.05e-07	.manA,.MPI;.mannose-6-phosphate.isomerase.[EC:5.3.1.8]
K02600	-1.76629	6.02e-07	.nusA;.transcription.termination/antitermination.protein.NusA
K15581	-4.18017	5.94e-07	.oppB;.oligopeptide.transport.system.permease.protein
K02931	-2.10321	5.9e-07	.RP-L5,.MRPL5,.rplE;.large.subunit.ribosomal.protein.L5
K00849	-4.08204	5.9e-07	.galK;.galactokinase.[EC:2.7.1.6]
K04764	7.99817	5.9e-07	.ihfA,.himA;.integration.host.factor.subunit.alpha
K00121	8.79225	5.83e-07	.frmA,.ADH5,.adhC;.S-(hydroxymethyl)glutathione.dehydrogenase./.alcohol.dehydrogenase.[EC:1.1.1.284.1.1.1.1]
K00048	-4.21045	5.79e-07	.fucO;.lactaldehyde.reductase.[EC:1.1.1.77]
K05562	8.02925	5.72e-07	.phaE;.multicomponent.K+:H+.antiporter.subunit.E
K21012	-3.79692	5.52e-07	.pelG;.polysaccharide.biosynthesis.protein.PelG
K02768	-4.39039	5.45e-07	.fruB;.fructose.PTS.system.EIIA.component.[EC:2.7.1.202]
K01186	-4.83255	5.44e-07	.NEU1;.sialidase-1.[EC:3.2.1.18]
K16137	6.73722	5.39e-07	.nemR;.TetR/AcrR.family.transcriptional.regulator,.transcriptional.repressor.for.nem.operon
K09962	2.94134	5.26e-07	.K09962;.uncharacterized.protein
K03471	-5.40948	5.26e-07	.rnhC;.ribonuclease.HIII.[EC:3.1.26.4]
K02996	-2.47431	5.25e-07	.RP-S9,.MRPS9,.rpsI;.small.subunit.ribosomal.protein.S9
K21064	-3.60331	5.2e-07	.ycsE,.yitU,.ywtE;.5-amino-6-(5-phospho-D-ribitylamino)uracil.phosphatase.[EC:3.1.3.104]
K03205	-4.16274	5.18e-07	.virD4,.lvhD4;.type.IV.secretion.system.protein.VirD4.[EC:7.4.2.8]
K05995	-4.53265	5.08e-07	.pepE;.dipeptidase.E.[EC:3.4.13.21]
K07467	-3.57194	5.07e-07	.nicK;.putative.DNA.relaxase
K07243	-1.50972	4.94e-07	.FTR,.FTH1,.efeU;.high-affinity.iron.transporter
K06177	-1.49878	4.9e-07	.rluA;.tRNA.pseudouridine32.synthase./.23S.rRNA.pseudouridine746.synthase.[EC:5.4.99.28.5.4.99.29]
K19710	-4.61034	4.86e-07	.E2.7.7.53;.ATP.adenylyltransferase.[EC:2.7.7.53]
K02279	-1.80875	4.86e-07	.cpaB,.rcpC;.pilus.assembly.protein.CpaB
K02423	8.02045	4.76e-07	.fliT;.flagellar.protein.FliT
K09794	8.04603	4.7e-07	.K09794;.uncharacterized.protein
K02939	-2.13168	4.64e-07	.RP-L9,.MRPL9,.rplI;.large.subunit.ribosomal.protein.L9
K00955	9.75565	4.63e-07	.cysNC;.bifunctional.enzyme.CysN/CysC.[EC:2.7.7.4.2.7.1.25]
K23393	-4.2778	4.51e-07	.murT;.lipid.II.isoglutaminyl.synthase.(glutamine-hydrolysing).[EC:6.3.5.13]
K15270	6.76598	4.4e-07	.sam;.S-adenosylmethionine.uptake.transporter
K00681	6.42126	4.39e-07	.ggt;.gamma-glutamyltranspeptidase./.glutathione.hydrolase.[EC:2.3.2.2.3.4.19.13]
K03336	4.70716	4.36e-07	.iolD;.3D-(3,5/4)-trihydroxycyclohexane-1,2-dione.acylhydrolase.(decyclizing).[EC:3.7.1.22]
K00806	-1.95572	4.33e-07	.uppS;.undecaprenyl.diphosphate.synthase.[EC:2.5.1.31]
K06902	-4.23823	4.33e-07	.UMF1;.MFS.transporter,.UMF1.family
K02045	6.86857	4.26e-07	.cysA;.sulfate/thiosulfate.transport.system.ATP-binding.protein.[EC:7.3.2.3]
K08998	-4.37338	4.24e-07	.K08998;.uncharacterized.protein
K09685	-5.12274	4.22e-07	.purR;.purine.operon.repressor
K17318	-4.25394	4.18e-07	.K17318,.lplA;.putative.aldouronate.transport.system.substrate-binding.protein
K07122	8.04926	4.16e-07	.mlaB;.phospholipid.transport.system.transporter-binding.protein
K14189	8.73751	3.96e-07	.dltE;.uncharacterized.oxidoreductase.[EC:1.-.-.-]
K03086	-1.40758	3.95e-07	.rpoD;.RNA.polymerase.primary.sigma.factor
K02760	-3.48395	3.93e-07	.celA,.chbB;.cellobiose.PTS.system.EIIB.component.[EC:2.7.1.196.2.7.1.205]
K02431	-6.27723	3.89e-07	.fucU,.FUOM;.L-fucose.mutarotase.[EC:5.1.3.29]
K09144	-4.4548	3.88e-07	.K09144;.uncharacterized.protein
K04074	-4.17901	3.85e-07	.divIVA;.cell.division.initiation.protein
K08372	-4.22127	3.82e-07	.pepD;.putative.serine.protease.PepD.[EC:3.4.21.-]
K13892	-4.77195	3.79e-07	.gsiA;.glutathione.transport.system.ATP-binding.protein
K04751	-2.5739	3.79e-07	.glnB;.nitrogen.regulatory.protein.P-II.1
K23980	-4.70033	3.73e-07	.tpdA;.cysteinylglycine-S-conjugate.dipeptidase.[EC:3.4.13.23]
K01483	6.95172	3.67e-07	.allA;.ureidoglycolate.lyase.[EC:4.3.2.3]
K03705	-4.29314	3.59e-07	.hrcA;.heat-inducible.transcriptional.repressor
K00936	-4.48436	3.54e-07	.pdtaS;.two-component.system,.sensor.histidine.kinase.PdtaS.[EC:2.7.13.3]
K11179	8.0848	3.47e-07	.tusE,.dsrC;.tRNA.2-thiouridine.synthesizing.protein.E.[EC:2.8.1.-]
K11906	7.68752	3.42e-07	.vasD,.lip;.type.VI.secretion.system.protein.VasD
K02904	-3.72902	3.37e-07	.RP-L29,.rpmC;.large.subunit.ribosomal.protein.L29
K00610	-4.11786	3.36e-07	.pyrI;.aspartate.carbamoyltransferase.regulatory.subunit
K17497	-4.42151	3.33e-07	.PMM;.phosphomannomutase.[EC:5.4.2.8]
K02913	-3.16746	3.31e-07	.RP-L33,.MRPL33,.rpmG;.large.subunit.ribosomal.protein.L33
K07736	-4.30518	3.29e-07	.carD;.CarD.family.transcriptional.regulator
K07133	-4.30273	3.28e-07	.K07133;.uncharacterized.protein
K06911	4.79396	3.26e-07	.PIR;.quercetin.2,3-dioxygenase.[EC:1.13.11.24]
K02422	5.86525	3.26e-07	.fliS;.flagellar.secretion.chaperone.FliS
K11533	-4.24386	3.22e-07	.fas;.fatty.acid.synthase,.bacteria.type.[EC:2.3.1.-]
K05396	9.19334	3.15e-07	.dcyD;.D-cysteine.desulfhydrase.[EC:4.4.1.15]
K05564	8.09501	3.05e-07	.phaG;.multicomponent.K+:H+.antiporter.subunit.G
K01520	-2.19594	3.03e-07	.dut,.DUT;.dUTP.pyrophosphatase.[EC:3.6.1.23]
K20276	-2.04999	3.01e-07	.bapA;.large.repetitive.protein
K01575	-4.3193	3.01e-07	.alsD,.budA,.aldC;.acetolactate.decarboxylase.[EC:4.1.1.5]
K03696	-4.30187	2.92e-07	.clpC;.ATP-dependent.Clp.protease.ATP-binding.subunit.ClpC
K21908	-4.26794	2.89e-07	.hdeD;.membrane.protein.HdeD
K02051	-1.26416	2.87e-07	.ABC.SN.S;.NitT/TauT.family.transport.system.substrate-binding.protein
K02226	6.45763	2.86e-07	.cobC,.phpB;.alpha-ribazole.phosphatase.[EC:3.1.3.73]
K23242	-1.97785	2.85e-07	.mntP;.manganese.efflux.pump.family.protein
K02054	9.9172	2.8e-07	.ABC.SP.P1;.putative.spermidine/putrescine.transport.system.permease.protein
K18889	-4.05307	2.78e-07	.mdlA,.smdA;.ATP-binding.cassette,.subfamily.B,.multidrug.efflux.pump
K03610	5.85456	2.72e-07	.minC;.septum.site-determining.protein.MinC
K15342	-4.71392	2.72e-07	.cas1;.CRISP-associated.protein.Cas1
K03342	-7.7455	2.71e-07	.pabBC;.para-aminobenzoate.synthetase./.4-amino-4-deoxychorismate.lyase.[EC:2.6.1.85.4.1.3.38]
K00873	-1.37497	2.67e-07	.PK,.pyk;.pyruvate.kinase.[EC:2.7.1.40]
K03437	-4.23424	2.48e-07	.spoU;.RNA.methyltransferase,.TrmH.family
K14956	-4.41809	2.45e-07	.esxA,.esat6;.6.kDa.early.secretory.antigenic.target
K00390	6.8163	2.44e-07	.cysH;.phosphoadenosine.phosphosulfate.reductase.[EC:1.8.4.8.1.8.4.10]
K01704	-1.63772	2.43e-07	.leuD,.IPMI-S;.3-isopropylmalate/(R)-2-methylmalate.dehydratase.small.subunit.[EC:4.2.1.33.4.2.1.35]
K00657	6.93427	2.34e-07	.speG,.SAT;.diamine.N-acetyltransferase.[EC:2.3.1.57]
K00997	-4.24973	2.29e-07	.acpS;.holo-[acyl-carrier.protein].synthase.[EC:2.7.8.7]
K07004	-6.05481	2.29e-07	.K07004;.uncharacterized.protein
K02108	-2.14418	2.28e-07	.ATPF0A,.atpB;.F-type.H+-transporting.ATPase.subunit.a
K02935	-2.39832	2.26e-07	.RP-L7,.MRPL12,.rplL;.large.subunit.ribosomal.protein.L7/L12
K02757	-4.02202	2.26e-07	.bglF,.bglP;.beta-glucoside.PTS.system.EIICBA.component.[EC:2.7.1.-]
K01588	-2.18904	2.2e-07	.purE;.5-(carboxyamino)imidazole.ribonucleotide.mutase.[EC:5.4.99.18]
K15984	3.08238	2.2e-07	.rsmJ;.16S.rRNA.(guanine1516-N2)-methyltransferase.[EC:2.1.1.242]
K00783	-2.75776	2.12e-07	.rlmH;.23S.rRNA.(pseudouridine1915-N3)-methyltransferase.[EC:2.1.1.177]
K03475	-3.9383	2.11e-07	.ulaA,.sgaT;.ascorbate.PTS.system.EIIC.component
K03767	-3.91886	2.1e-07	.PPIA;.peptidyl-prolyl.cis-trans.isomerase.A.(cyclophilin.A).[EC:5.2.1.8]
K13527	-4.26867	2.07e-07	.mpa;.proteasome-associated.ATPase
K13571	-4.22397	2.07e-07	.pafA;.proteasome.accessory.factor.A.[EC:6.3.1.19]
K15552	8.07019	2.06e-07	.tauC;.taurine.transport.system.permease.protein
K21011	-3.98778	2.05e-07	.pelF;.polysaccharide.biosynthesis.protein.PelF
K06891	6.30543	2.03e-07	.clpS;.ATP-dependent.Clp.protease.adaptor.protein.ClpS
K02673	8.17779	2.02e-07	.pilX;.type.IV.pilus.assembly.protein.PilX
K08253	-4.32476	2.02e-07	.E2.7.10.2;.non-specific.protein-tyrosine.kinase.[EC:2.7.10.2]
K03340	-5.51804	2.02e-07	.dapdh;.diaminopimelate.dehydrogenase.[EC:1.4.1.16]
K03785	-4.84124	1.97e-07	.aroD;.3-dehydroquinate.dehydratase.I.[EC:4.2.1.10]
K03707	-4.29007	1.97e-07	.tenA;.thiaminase.(transcriptional.activator.TenA).[EC:3.5.99.2]
K02501	-1.91603	1.95e-07	.hisH;.imidazole.glycerol-phosphate.synthase.subunit.HisH.[EC:4.3.2.10]
K00675	8.54713	1.92e-07	.nhoA;.N-hydroxyarylamine.O-acetyltransferase.[EC:2.3.1.118]
K00872	-3.87751	1.92e-07	.thrB;.homoserine.kinase.[EC:2.7.1.39]
K02952	-2.69332	1.92e-07	.RP-S13,.rpsM;.small.subunit.ribosomal.protein.S13
K02038	-1.34276	1.84e-07	.pstA;.phosphate.transport.system.permease.protein
K07273	-3.94604	1.82e-07	.acm;.lysozyme
K10254	-4.03775	1.81e-07	.ohyA,.sph;.oleate.hydratase.[EC:4.2.1.53]
K06991	8.16111	1.77e-07	.K06991;.uncharacterized.protein
K03800	-4.10973	1.77e-07	.lplA,.lplJ,.lipL1;.lipoate---protein.ligase.[EC:6.3.1.20]
K18353	-4.40211	1.75e-07	.vanJ;.vancomycin.resistance.protein.VanJ
K07486	-4.12023	1.75e-07	.K07486;.transposase
K13788	-1.58749	1.75e-07	.pta;.phosphate.acetyltransferase.[EC:2.3.1.8]
K18926	-4.23743	1.74e-07	.lmrB;.MFS.transporter,.DHA2.family,.lincomycin.resistance.protein
K00140	8.14074	1.71e-07	.mmsA,.iolA,.ALDH6A1;.malonate-semialdehyde.dehydrogenase.(acetylating)./.methylmalonate-semialdehyde.dehydrogenase.[EC:1.2.1.18.1.2.1.27]
K01004	6.7783	1.71e-07	.pcs;.phosphatidylcholine.synthase.[EC:2.7.8.24]
K15778	9.25253	1.7e-07	.pmm-pgm;.phosphomannomutase./.phosphoglucomutase.[EC:5.4.2.8.5.4.2.2]
K07386	-4.09473	1.7e-07	.pepO;.putative.endopeptidase.[EC:3.4.24.-]
K03809	5.44619	1.68e-07	.wrbA;.NAD(P)H.dehydrogenase.(quinone).[EC:1.6.5.2]
K03647	-3.99474	1.62e-07	.nrdI;.protein.involved.in.ribonucleotide.reduction
K15533	-4.49589	1.59e-07	.K15533;.1,3-beta-galactosyl-N-acetylhexosamine.phosphorylase.[EC:2.4.1.211]
K20608	-7.54823	1.55e-07	.tet;.tetrahedral.aminopeptidase.[EC:3.4.11.-]
K02965	-3.10987	1.54e-07	.RP-S19,.rpsS;.small.subunit.ribosomal.protein.S19
K09858	7.0969	1.53e-07	.K09858;.SEC-C.motif.domain.protein
K03169	-2.02627	1.52e-07	.topB;.DNA.topoisomerase.III.[EC:5.6.2.1]
K02851	-4.07017	1.52e-07	.wecA,.tagO,.rfe;.UDP-GlcNAc:undecaprenyl-phosphate/decaprenyl-phosphate.GlcNAc-1-phosphate.transferase.[EC:2.7.8.33.2.7.8.35]
K09801	7.28609	1.51e-07	.K09801;.uncharacterized.protein
K07727	-3.46216	1.5e-07	.K07727;.putative.transcriptional.regulator
K00013	-1.81326	1.5e-07	.hisD;.histidinol.dehydrogenase.[EC:1.1.1.23]
K02036	-1.47109	1.49e-07	.pstB;.phosphate.transport.system.ATP-binding.protein.[EC:7.3.2.1]
K01421	-4.143	1.48e-07	.yhgE;.putative.membrane.protein
K10713	7.60786	1.46e-07	.fae;.5,6,7,8-tetrahydromethanopterin.hydro-lyase.[EC:4.2.1.147]
K02532	-4.03163	1.45e-07	.lacY;.MFS.transporter,.OHS.family,.lactose.permease
K01940	-1.86191	1.44e-07	.argG,.ASS1;.argininosuccinate.synthase.[EC:6.3.4.5]
K00215	-2.1469	1.43e-07	.dapB;.4-hydroxy-tetrahydrodipicolinate.reductase.[EC:1.17.1.8]
K16710	-6.9222	1.43e-07	.wcaK,.amsJ;.colanic.acid/amylovoran.biosynthesis.protein
K18888	-4.07556	1.41e-07	.efrB,.efrF;.ATP-binding.cassette,.subfamily.B,.multidrug.efflux.pump
K03551	-1.75487	1.41e-07	.ruvB;.holliday.junction.DNA.helicase.RuvB.[EC:3.6.4.12]
K03101	-1.75673	1.38e-07	.lspA;.signal.peptidase.II.[EC:3.4.23.36]
K00394	7.53697	1.35e-07	.aprA;.adenylylsulfate.reductase,.subunit.A.[EC:1.8.99.2]
K16566	-4.19322	1.34e-07	.exoY;.exopolysaccharide.production.protein.ExoY
K11717	-4.05345	1.33e-07	.sufS;.cysteine.desulfurase./.selenocysteine.lyase.[EC:2.8.1.7.4.4.1.16]
K03117	8.21687	1.3e-07	.tatB;.sec-independent.protein.translocase.protein.TatB
K10008	-4.25864	1.3e-07	.gluA;.glutamate.transport.system.ATP-binding.protein.[EC:7.4.2.1]
K00690	-3.99842	1.29e-07	.E2.4.1.7;.sucrose.phosphorylase.[EC:2.4.1.7]
K13940	-4.43788	1.27e-07	.sulD;.dihydroneopterin.aldolase./.2-amino-4-hydroxy-6-hydroxymethyldihydropteridine.diphosphokinase.[EC:4.1.2.25.2.7.6.3]
K11477	3.67319	1.26e-07	.glcG;.glc.operon.protein.GlcG
K07566	-1.8805	1.26e-07	.tsaC,.rimN,.SUA5;.L-threonylcarbamoyladenylate.synthase.[EC:2.7.7.87]
K08963	4.14926	1.26e-07	.mtnA;.methylthioribose-1-phosphate.isomerase.[EC:5.3.1.23]
K00878	-4.20969	1.24e-07	.thiM;.hydroxyethylthiazole.kinase.[EC:2.7.1.50]
K01796	5.27291	1.23e-07	.E5.1.99.4,.AMACR,.mcr;.alpha-methylacyl-CoA.racemase.[EC:5.1.99.4]
K02879	-3.37113	1.22e-07	.RP-L17,.MRPL17,.rplQ;.large.subunit.ribosomal.protein.L17
K16957	-3.87292	1.17e-07	.tcyK;.L-cystine.transport.system.substrate-binding.protein
K00567	-2.06152	1.14e-07	.ogt,.MGMT;.methylated-DNA-[protein]-cysteine.S-methyltransferase.[EC:2.1.1.63]
K02442	8.23917	1.14e-07	.glpM;.membrane.protein.GlpM
K02387	6.48689	1.14e-07	.flgB;.flagellar.basal-body.rod.protein.FlgB
K25089	-4.8124	1.13e-07	.musI;.membrane.protein
K13488	8.23584	1.12e-07	.wspB;.chemotaxis-related.protein.WspB
K02405	6.11251	1.11e-07	.fliA,.whiG;.RNA.polymerase.sigma.factor.FliA
K01784	-4.24208	1.11e-07	.galE,.GALE;.UDP-glucose.4-epimerase.[EC:5.1.3.2]
K08986	-4.13433	1.1e-07	.ycgQ;.putative.membrane.protein
K09015	-4.11119	1.1e-07	.sufD;.Fe-S.cluster.assembly.protein.SufD
K02959	-3.68323	1.09e-07	.RP-S16,.MRPS16,.rpsP;.small.subunit.ribosomal.protein.S16
K01552	-4.30385	1.08e-07	.ecfA;.energy-coupling.factor.transport.system.ATP-binding.protein.[EC:7.-.-.-]
K12152	7.32261	1.05e-07	.nudJ;.phosphatase.NudJ.[EC:3.6.1.-]
K09009	-4.60717	1.04e-07	.K09009;.uncharacterized.protein
K05364	-4.26027	1.03e-07	.pbpA;.penicillin-binding.protein.A
K03313	-1.39314	1.02e-07	.nhaA;.Na+:H+.antiporter,.NhaA.family
K00651	-4.05192	1.02e-07	.metA;.homoserine.O-succinyltransferase/O-acetyltransferase.[EC:2.3.1.46.2.3.1.31]
K03925	-2.59949	9.9e-08	.mraZ;.transcriptional.regulator.MraZ
K18955	-4.58441	9.67e-08	.whiB1_2_3_4;.WhiB.family.transcriptional.regulator,.redox-sensing.transcriptional.regulator
K08159	7.22212	9.47e-08	.sotB;.MFS.transporter,.DHA1.family,.L-arabinose/isopropyl-beta-D-thiogalactopyranoside.export.protein
K02657	8.28572	9.46e-08	.pilG;.twitching.motility.two-component.system.response.regulator.PilG
K25087	-4.1731	9.34e-08	.musF;.maltose.transport.system.permease.protein
K08224	8.41834	9.28e-08	.ynfM;.MFS.transporter,.YNFM.family,.putative.membrane.transport.protein
K01537	-4.04983	9.19e-08	.ATP2C;.P-type.Ca2+.transporter.type.2C.[EC:7.2.2.10]
K03217	-1.77387	9.15e-08	.yidC,.spoIIIJ,.OXA1,.ccfA;.YidC/Oxa1.family.membrane.protein.insertase
K00131	2.81285	9.04e-08	.gapN;.glyceraldehyde-3-phosphate.dehydrogenase.(NADP+).[EC:1.2.1.9]
K25143	-4.21028	8.96e-08	.lnrM,.sagH;.linearmycin/streptolysin.S.transport.system.permease.protein
K12308	-4.27936	8.79e-08	.bgaB,.lacA;.beta-galactosidase.[EC:3.2.1.23]
K00925	-4.03879	8.41e-08	.ackA;.acetate.kinase.[EC:2.7.2.1]
K01243	-3.98199	8.32e-08	.mtnN,.mtn,.pfs;.adenosylhomocysteine.nucleosidase.[EC:3.2.2.9]
K02195	4.38585	7.88e-08	.ccmC;.heme.exporter.protein.C
K03071	6.18701	7.85e-08	.secB;.preprotein.translocase.subunit.SecB
K11621	-3.76009	7.84e-08	.liaG;.lia.operon.protein.LiaG
K06330	-4.1024	7.74e-08	.cotH;.spore.coat.protein.H
K08641	5.30575	7.64e-08	.vanX;.zinc.D-Ala-D-Ala.dipeptidase.[EC:3.4.13.22]
K00886	-4.36376	7.59e-08	.ppgK;.polyphosphate.glucokinase.[EC:2.7.1.63]
K00526	-1.50106	7.58e-08	.E1.17.4.1B,.nrdB,.nrdF;.ribonucleoside-diphosphate.reductase.beta.chain.[EC:1.17.4.1]
K00573	8.24953	7.35e-08	.E2.1.1.77,.pcm;.protein-L-isoaspartate(D-aspartate).O-methyltransferase.[EC:2.1.1.77]
K13059	-4.48513	7.34e-08	.nahK,.lnpB;.N-acetylhexosamine.1-kinase.[EC:2.7.1.162]
K06890	-4.06974	7.27e-08	.K06890;.uncharacterized.protein
K06603	8.26043	7.27e-08	.flaG;.flagellar.protein.FlaG
K11358	-4.35151	7.22e-08	.yhdR;.aspartate.aminotransferase.[EC:2.6.1.1]
K03973	-4.30132	7.18e-08	.pspC;.phage.shock.protein.C
K16649	-4.26893	7.13e-08	.glft1;.rhamnopyranosyl-N-acetylglucosaminyl-diphospho-decaprenol.beta-1,3/1,4-galactofuranosyltransferase.[EC:2.4.1.287]
K14161	6.29468	7.12e-08	.imuB;.protein.ImuB
K00078	-4.3864	7.11e-08	.DHDH;.dihydrodiol.dehydrogenase./.D-xylose.1-dehydrogenase.(NADP).[EC:1.3.1.20.1.1.1.179]
K25086	-4.28369	7.08e-08	.musE;.maltose.transport.system.substrate-binding.protein
K22010	-4.24187	6.77e-08	.pdtaR;.two-component.system,.response.regulator.PdtaR
K07284	-4.4146	6.74e-08	.srtA;.sortase.A.[EC:3.4.22.70]
K18220	-3.89483	6.74e-08	.tetM,.tetO;.ribosomal.protection.tetracycline.resistance.protein
K13889	-4.68186	6.73e-08	.gsiB;.glutathione.transport.system.substrate-binding.protein
K00355	3.00518	6.72e-08	.NQO1;.NAD(P)H.dehydrogenase.(quinone).[EC:1.6.5.2]
K02435	-2.72136	6.65e-08	.gatC,.GATC;.aspartyl-tRNA(Asn)/glutamyl-tRNA(Gln).amidotransferase.subunit.C.[EC:6.3.5.6.6.3.5.7]
K00031	-1.5485	6.61e-08	.IDH1,.IDH2,.icd;.isocitrate.dehydrogenase.[EC:1.1.1.42]
K01338	3.97835	6.49e-08	.lon;.ATP-dependent.Lon.protease.[EC:3.4.21.53]
K03744	-1.60172	6.47e-08	.lemA;.LemA.protein
K03408	7.52936	6.39e-08	.cheW;.purine-binding.chemotaxis.protein.CheW
K07795	8.49216	6.33e-08	.tctC;.putative.tricarboxylic.transport.membrane.protein
K00973	-2.07813	6.24e-08	.rfbA,.rmlA,.rffH;.glucose-1-phosphate.thymidylyltransferase.[EC:2.7.7.24]
K10119	-4.19994	6.24e-08	.msmG;.raffinose/stachyose/melibiose.transport.system.permease.protein
K07793	8.44518	6.23e-08	.tctA;.putative.tricarboxylic.transport.membrane.protein
K07503	-4.2633	6.16e-08	.nucS;.endonuclease.[EC:3.1.-.-]
K02659	8.322	6.11e-08	.pilI;.twitching.motility.protein.PilI
K01621	-4.3293	6.09e-08	.xfp,.xpk;.xylulose-5-phosphate/fructose-6-phosphate.phosphoketolase.[EC:4.1.2.9.4.1.2.22]
K10231	-3.73453	6.06e-08	.kojP;.kojibiose.phosphorylase.[EC:2.4.1.230]
K03745	7.55975	6.01e-08	.slyX;.SlyX.protein
K02890	-2.9916	5.96e-08	.RP-L22,.MRPL22,.rplV;.large.subunit.ribosomal.protein.L22
K18890	-4.13201	5.96e-08	.mdlB,.smdB;.ATP-binding.cassette,.subfamily.B,.multidrug.efflux.pump
K03502	-4.4399	5.75e-08	.umuC;.DNA.polymerase.V
K09920	8.30232	5.61e-08	.K09920;.uncharacterized.protein
K04771	-1.86306	5.55e-08	.degP,.htrA;.serine.protease.Do.[EC:3.4.21.107]
K00949	-4.21587	5.53e-08	.thiN,.TPK1,.THI80;.thiamine.pyrophosphokinase.[EC:2.7.6.2]
K18814	5.80137	5.52e-08	.ictB;.putative.inorganic.carbon.(hco3(-)).transporter
K03491	-3.1155	5.51e-08	.licR;.lichenan.operon.transcriptional.antiterminator
K23684	-4.01301	5.51e-08	.aglJ;.dolichol-phosphate.hexosyltransferase.[EC:2.4.1.-]
K02884	-2.68319	5.41e-08	.RP-L19,.MRPL19,.rplS;.large.subunit.ribosomal.protein.L19
K04078	-2.67595	5.36e-08	.groES,.HSPE1;.chaperonin.GroES
K23163	6.2593	5.31e-08	.sbp;.sulfate/thiosulfate.transport.system.substrate-binding.protein
K25144	-4.59308	5.31e-08	.lnrL,.sagG;.linearmycin/streptolysin.S.transport.system.ATP-binding.protein
K11719	7.40511	5.28e-08	.lptC;.lipopolysaccharide.export.system.protein.LptC
K21745	-4.34275	5.27e-08	.adhR;.MerR.family.transcriptional.regulator,.aldehyde-responsive.regulator
K00016	-4.10953	5.15e-08	.LDH,.ldh;.L-lactate.dehydrogenase.[EC:1.1.1.27]
K02020	3.89889	5.13e-08	.modA;.molybdate.transport.system.substrate-binding.protein
K00858	-1.94038	4.98e-08	.ppnK,.NADK;.NAD+.kinase.[EC:2.7.1.23]
K07259	-1.39526	4.95e-08	.dacB;.serine-type.D-Ala-D-Ala.carboxypeptidase/endopeptidase.(penicillin-binding.protein.4).[EC:3.4.16.4.3.4.21.-]
K02888	-2.54528	4.87e-08	.RP-L21,.MRPL21,.rplU;.large.subunit.ribosomal.protein.L21
K10005	-4.18637	4.73e-08	.gluB;.glutamate.transport.system.substrate-binding.protein
K09762	-4.11932	4.63e-08	.whiA;.cell.division.protein.WhiA
K03488	-4.29606	4.43e-08	.licT,.bglG;.beta-glucoside.operon.transcriptional.antiterminator
K02954	-2.65661	4.41e-08	.RP-S14,.MRPS14,.rpsN;.small.subunit.ribosomal.protein.S14
K07302	8.36006	4.38e-08	.iorA;.isoquinoline.1-oxidoreductase.subunit.alpha.[EC:1.3.99.16]
K06215	-4.24494	4.15e-08	.pdxS,.pdx1;.pyridoxal.5'-phosphate.synthase.pdxS.subunit.[EC:4.3.3.6]
K04088	7.06929	4.02e-08	.hflK;.modulator.of.FtsH.protease.HflK
K23987	-4.29018	3.96e-08	.rfbCD,.rmlCD;.dTDP-4-dehydrorhamnose.3,5-epimerase/reductase.[EC:5.1.3.13.1.1.1.133]
K01512	-4.01293	3.88e-08	.acyP;.acylphosphatase.[EC:3.6.1.7]
K03550	-2.27626	3.76e-08	.ruvA;.holliday.junction.DNA.helicase.RuvA.[EC:3.6.4.12]
K01872	-1.57468	3.75e-08	.AARS,.alaS;.alanyl-tRNA.synthetase.[EC:6.1.1.7]
K16925	-4.39342	3.72e-08	.ykoE;.energy-coupling.factor.transport.system.permease.protein
K01468	5.9755	3.69e-08	.hutI,.AMDHD1;.imidazolonepropionase.[EC:3.5.2.7]
K12952	-4.52416	3.64e-08	.ctpE;.cation-transporting.P-type.ATPase.E.[EC:7.2.2.-]
K07768	-4.42216	3.59e-08	.senX3;.two-component.system,.OmpR.family,.sensor.histidine.kinase.SenX3.[EC:2.7.13.3]
K01200	-4.2579	3.59e-08	.pulA;.pullulanase.[EC:3.2.1.41]
K02838	-2.51604	3.57e-08	.frr,.MRRF,.RRF;.ribosome.recycling.factor
K02357	-2.03176	3.57e-08	.tsf,.TSFM;.elongation.factor.Ts
K07407	-3.82362	3.43e-08	.E3.2.1.22B,.galA,.rafA;.alpha-galactosidase.[EC:3.2.1.22]
K00975	-4.512	3.4e-08	.glgC;.glucose-1-phosphate.adenylyltransferase.[EC:2.7.7.27]
K09118	-4.35546	3.36e-08	.K09118;.uncharacterized.protein
K01048	-4.16712	3.29e-08	.pldB;.lysophospholipase.[EC:3.1.1.5]
K25026	-4.24944	3.26e-08	.glk;.glucokinase.[EC:2.7.1.2]
K20469	-4.4896	3.25e-08	.K20469;.putative.heme.transporter
K00287	-2.24747	3.23e-08	.DHFR,.folA;.dihydrofolate.reductase.[EC:1.5.1.3]
K03799	-2.15875	3.22e-08	.htpX;.heat.shock.protein.HtpX.[EC:3.4.24.-]
K01409	-1.81322	3.2e-08	.KAE1,.tsaD,.QRI7;.N6-L-threonylcarbamoyladenine.synthase.[EC:2.3.1.234]
K04042	-1.78744	3.19e-08	.glmU;.bifunctional.UDP-N-acetylglucosamine.pyrophosphorylase./.glucosamine-1-phosphate.N-acetyltransferase.[EC:2.7.7.23.2.3.1.157]
K06117	-4.54937	3.13e-08	.E3.1.3.21;.glycerol-1-phosphatase.[EC:3.1.3.21]
K00965	-4.29027	3.12e-08	.galT,.GALT;.UDPglucose--hexose-1-phosphate.uridylyltransferase.[EC:2.7.7.12]
K02663	8.38956	3.11e-08	.pilN;.type.IV.pilus.assembly.protein.PilN
K10007	-4.23858	3.11e-08	.gluD;.glutamate.transport.system.permease.protein
K05774	7.48744	3.07e-08	.phnN;.ribose.1,5-bisphosphokinase.[EC:2.7.4.23]
K03458	-4.46683	3e-08	.TC.NCS2;.nucleobase:cation.symporter-2,.NCS2.family
K12267	-4.47581	2.99e-08	.msrAB;.peptide.methionine.sulfoxide.reductase.msrA/msrB.[EC:1.8.4.11.1.8.4.12]
K03979	-1.99063	2.99e-08	.obgE,.cgtA,.MTG2;.GTPase.[EC:3.6.5.-]
K01205	-7.00591	2.99e-08	.NAGLU;.alpha-N-acetylglucosaminidase.[EC:3.2.1.50]
K05524	6.39056	2.98e-08	.fdxA;.ferredoxin
[truncated: 1,636 more rows]

## Sheet: Table S7
Tier 2 KEGG Pathway	Direction Before vs. After infection	Adjusted p-value
[truncated: 20 more rows]

[truncated: 1 more sheets: Table S8]
